# Supplementary material for: Genetic Variation of Magnaporthe oryzae Population in Hunan Province
Source: J Fungi (Basel). 2023 Jul 23;9(7):776. doi: 10.3390/jof9070776 (PMC10381499; doi:10.3390/jof9070776)
Supplement: Supplementary file 1 [file jof-09-00776-s001.zip]

Archive with 2 entries (2 files):
- Table S1.xlsx
- Table S2. Pathogenicity of all Magnaporthe oryzae isolates on MLs.xlsx
