# Supplementary material for: Genetic Variation of Magnaporthe oryzae Population in Hunan Province
Source: J Fungi (Basel). 2023 Jul 23;9(7):776. doi: 10.3390/jof9070776 (PMC10381499; doi:10.3390/jof9070776)
Supplement: Supplementary file 1 [file jof-09-00776-s001.zip › Table S1.xlsx]

## Sheet: Sheet2
				Table S1. Name, origin and physiological race of all Magnaporthe oryzae isolates
				Isolate	Cultivar	Origin	Race
				*HN16-1	15H002-1	Liuyang	ZC5
				HN16-2	15H002-2	Liuyang	ZC9
				HN16-3	15H034-1	Liuyang	ZC15
				HN16-4	15H034-2	Liuyang	ZC13
				HN16-5	15H034-3	Liuyang	ZC15
				HN16-6	15H206-1	Liuyang	ZB1
				HN16-7	15H206-2	Liuyang	ZB9
				HN16-9	15H206-4	Liuyang	ZA41
				HN16-10	15H216-1	Liuyang	ZC5
				HN16-11	15H216-2	Liuyang	ZC13
				HN16-14	15H214-2	Liuyang	ZB15
				HN16-15	15H214-3	Liuyang	ZB13
				HN16-16	15H284-1	Liuyang	ZB13
				HN16-17	15H284-2	Liuyang	ZB13
				HN16-18	15H284-3	Liuyang	ZC15
				HN16-19	LTJF3-4-1	Liuyang	ZB5
				HN16-20	LTJF3-4-2	Liuyang	ZB9
				HN16-21	LTJF3-4-3	Liuyang	ZB13
				HN16-23	LTJF3-6-2	Liuyang	ZB5
				HN16-25	16CP161-2	Liuyang	ZB9
				HN16-26	16CP161-3	Liuyang	ZB13
				HN16-27	16CP133-1	Liuyang	ZA13
				HN16-28	16CP133-2	Liuyang	ZB13
				HN16-31	16CP086-1	Liuyang	ZB9
				HN16-32	16CP086-2	Liuyang	ZB5
				HN16-33	16CP231-1	Liuyang	ZA3
				HN16-34	16CP231-2	Liuyang	ZA3
				HN16-35	16CP097-1	Liuyang	ZB13
				HN16-36	16CP097-2	Liuyang	ZB13
				HN16-37	16CP097-3	Liuyang	ZE4
				HN16-38	16CP159-1	Liuyang	ZA13
				HN16-39	16CP159-2	Liuyang	ZA29
				HN16-41	16CP125-1	Liuyang	ZB29
				HN16-43	16CP179	Liuyang	ZB13
				HN16-44	16C371	Liuyang	ZB9
				HN16-45	16CP167-1	Liuyang	ZB13
				HN16-46	16CP167-2	Liuyang	ZB9
				HN16-48	16CP167-4	Liuyang	ZB1
				HN16-49	16CP103-1	Liuyang	ZA1
				HN16-50	16CP103-2	Liuyang	ZA3
				HN16-52	16CP094-1	Liuyang	ZB13
				HN16-54	16CP094-3	Liuyang	ZB13
				HN16-55	16L662	Liuyang	ZB13
				HN16-56	16L663-1	Liuyang	ZB5
				HN16-57	16L663-2	Liuyang	ZA5
				HN16-58	16L663-3	Liuyang	ZB13
				HN16-59	16L663-4	Liuyang	ZB13
				HN16-63	16L169-1	Liuyang	ZA1
				HN16-64	16L169-2	Liuyang	ZB5
				HN16-65	16L630-1	Liuyang	ZB13
				HN16-66	16L630-2	Liuyang	ZB13
				HN16-67	16L386-1	Liuyang	ZB13
				HN16-68	16L386-2	Liuyang	ZB5
				HN16-69	16L386-3	Liuyang	ZA13
				HN16-71	16L166-1	Liuyang	ZA1
				HN16-72	16L361-1	Liuyang	ZB13
				HN16-73	16L361-2	Liuyang	ZA13
				HN16-74	16L361-3	Liuyang	ZB13
				HN16-75	16L689-1	Liuyang	ZB1
				HN16-76	16L689-2	Liuyang	ZB13
				HN16-77	16L689-3	Liuyang	ZB13
				HN16-78	16L168-1	Liuyang	ZB5
				HN16-79	16L168-2	Liuyang	ZB13
				HN16-80	16L168-3	Liuyang	ZB13
				HN16-81	16L732-1	Liuyang	ZA5
				HN16-82	16L732-2	Liuyang	ZA1
				HN16-84	16L411-2	Liuyang	ZB13
				HN16-85	16L411-3	Liuyang	ZB5
				HN16-87	15H220-2	Liuyang	ZB13
				HN16-88	15H220-3	Liuyang	ZA13
				HN16-91	16L690-2	Liuyang	ZC13
				HN16-92	16L664-1	Liuyang	ZB13
				HN16-93	16L664-2	Liuyang	ZB13
				HN16-94	16L664-3	Liuyang	ZB3
				HN16-95	16L664-4	Liuyang	ZB15
				HN16-100	16CP146-1	Liuyang	ZB13
				HN16-101	16CP146-2	Liuyang	ZB13
				HN16-102	16CP146-3	Liuyang	ZB13
				HN16-104	16L683-2	Liuyang	ZB15
				HN16-105	LTJF3-1-1	Liuyang	ZB15
				HN16-109	16CP093-1	Liuyang	ZC15
				HN16-111	H139281-1	Liuyang	ZB13
				HN16-112	H139281-2	Liuyang	ZB13
				HN16-113	H139281-3	Liuyang	ZB13
				HN16-114	16L397-1	Liuyang	ZB5
				HN16-116	Jinyou458	Shaoyang	ZC15
				HN16-117	Jinyou458	Shaoyang	ZC15
				HN16-118	Lingliangyou942	Shaoyang	ZB23
				HN16-119	Y Liangyou 9918	Shaoyang	ZA13
				HN16-120	Y Liangyou 9918	Shaoyang	ZC7
				HN16-121	Gengdao1	Changsha	ZB13
				HN16-122	Gengdao3	Changsha	ZB13
				HN16-123	Gengdao5	Changsha	ZB13
				HN16-124	Gengdao6	Changsha	ZC13
				HN16-126	Gengdao2	Changsha	ZB13
				HN16-127	Gengdao4-1	Changsha	ZB13
				HN16-128	Gengdao4-2	Changsha	ZB13
				HN16-129	Gengdao4-3	Changsha	ZB13
				HN16-130	1-1-1	Zhangjiajie	ZB15
				HN16-131	1-1-2	Zhangjiajie	ZB13
				HN16-132	2-1-1	Zhangjiajie	ZC13
				HN16-134	Dongliangyou5023	Zhangjiajie	ZA13
				HN16-135	Dongliangyou5023	Zhangjiajie	ZB13
				HN16-136	Dongliangyou5023	Zhangjiajie	ZB15
				HN16-137	Dongliangyou5023	Zhangjiajie	ZB13
				HN16-141	Y Liangyou 900	Zhangjiajie	ZB13
				HN16-142	Y Liangyou 900	Zhangjiajie	ZB13
				HN16-143	Y Liangyou 900	Zhangjiajie	ZB14
				HN16-144	Y Liangyou 900	Zhangjiajie	ZB13
				HN16-145	Y Liangyou 900	Zhangjiajie	ZB13
				HN16-146	KeliangyouBX293	Zhangjiajie	ZB15
				HN16-147	KeliangyouBX293	Zhangjiajie	ZB13
				HN16-148	KeliangyouBX293	Zhangjiajie	ZB13
				HN16-149	KeliangyouBX293	Zhangjiajie	ZB13
				HN16-150	Yongyou538	Zhangjiajie	ZB13
				HN16-151	Yongyou538	Zhangjiajie	ZB13
				HN16-152	Yongyou538	Zhangjiajie	ZC13
				HN16-153	Yongyou538	Zhangjiajie	ZB13
				HN16-154	Yongyou538	Zhangjiajie	ZB13
				HN16-155	1-1-1	Zhangjiajie	ZB13
				HN16-157	1-3-1	Zhangjiajie	ZB15
				HN16-158	1-3-2	Zhangjiajie	ZB14
				HN16-159	1-1	Zhangjiajie	ZB13
				HN16-161	1-3	Zhangjiajie	ZB13
				HN16-162	Liangyou10107	Zhangjiajie	ZC13
				HN16-163	Liangyou10107	Zhangjiajie	ZB13
				HN16-164	Liangyou10107	Zhangjiajie	ZB15
				HN16-177	Heliangyou90	Zhangjiajie	ZB13
				HN16-178	Heliangyou90	Zhangjiajie	ZC13
				HN16-191	1-2	Zhangjiajie	ZB13
				HN16-193	2-2	Zhangjiajie	ZB13
				HN16-205	Yuliangyou167	Zhangjiajie	ZB13
				HN16-218	Liangyou10101	Zhangjiajie	ZA13
				HN16-219	Liangyou10101	Zhangjiajie	ZB13
				HN16-230	2-1	Zhangjiajie	ZB13
				HN16-242	Y Liangyou 1 hao	Zhangjiajie	ZG1
				HN16-243	Y Liangyou 1 hao	Zhangjiajie	ZC13
				HN16-264	2-1	Zhangjiajie	ZB13
				HN16-265	2-2	Zhangjiajie	ZB13
				HN16-297	Qiyou234	Chengzhou	ZB13
				HN16-306	Liangyou71	Chengzhou	ZB29
				HN16-317	Zhaoyou5455	Chengzhou	ZC13
				HN16-318	Zhaoyou5455	Chengzhou	ZB5
				HN16-319	Zhaoyou5455	Chengzhou	ZB13
				HN16-330	Chaoyou1000	Chengzhou	ZB13
				HN16-331	Chaoyou1000	Chengzhou	ZB13
				HN16-347	Y Liangyou 1 hao	Chengzhou	ZB13
				HN16-379	Heimi	Chengzhou	ZC13
				HN16-380	Heimi	Chengzhou	ZC15
				HN16-381	Heimi	Chengzhou	ZG1
				HN16-382	Heimi	Chengzhou	ZC15
				HN16-383	Gengdao	Chengzhou	ZF1
				HN16-384	Gengdao	Chengzhou	ZB29
				HN16-408	Kaixiang 1 hao	Huaihua	ZC15
				HN16-409	Kaixiang 1 hao	Huaihua	ZG1
				HN16-410	Kaixiang 1hao	Huaihua	ZB21
				HN16-411	Kaixiang 1 hao	Huaihua	ZB5
				HN16-423	Y Liangyou 1 hao	Huaihua	ZB13
				HN16-424	Y Liangyou 1 hao	Huaihua	ZB31
				HN16-425	Y Liangyou 1 hao	Huaihua	ZB15
				HN16-426	Y Liangyou 1 hao	Huaihua	ZA15
				HN16-437	Y Liangyou 5867	Huaihua	ZC15
				HN16-449	Y Liangyou 5867	Huaihua	ZB11
				HN16-450	Y Liangyou 5867	Huaihua	ZB13
				HN16-451	Y Liangyou 5867	Huaihua	ZC15
				HN16-452	Y Liangyou 5867	Huaihua	ZB15
				HN16-464	Undetermined	Huaihua	ZB13
				HN16-465	Undetermined	Huaihua	ZB13
				HN16-466	Undetermined	Huaihua	ZB15
				HN16-478	Nuodao	Huaihua	ZB13
				HN16-479	Nuodao	Huaihua	ZB13
				HN16-480	Nuodao	Huaihua	ZB13
				HN16-492	Lijiangxintuanheigu	Liuyang	ZB15
				HN16-494	Huang11	Liuyang	ZB13
				HN16-496	Huang11	Liuyang	ZB15
				HN16-497	Huang11	Liuyang	ZB13
				HN16-498	Huang1	Liuyang	ZB13
				HN16-499	Huang1	Liuyang	ZB13
				HN16-500	Huang1	Liuyang	ZB29
				HN16-501	Huang1	Liuyang	ZB15
				HN16-502	Huang18	Liuyang	ZB13
				HN16-505	Huang18	Liuyang	ZB15
				HN16-507	Bashang1	Liuyang	ZC13
				HN16-508	Bashang1	Liuyang	ZC15
				HN16-519	7k02	Liuyang	ZB15
				HN16-521	7k02	Liuyang	ZB31
				HN16-532	7k03	Liuyang	ZG1
				HN16-547	7k07	Liuyang	ZB13
				HN16-553	7k07	Liuyang	ZC15
				HN16-554	7k07	Liuyang	ZB15
				HN16-555	Yuanxiang 1 hao	Liuyang	ZC15
				HN16-556	Yuanxiang 1 hao	Chengzhou	ZC15
				HN16-557	Yuanxiang 1 hao	Chengzhou	ZC15
				HN16-558	Huanghuazhan	Chengzhou	ZC15
				HN16-559	Huanghuazhan	Chengzhou	ZC15
				HN16-560	Huanghuazhan	Chengzhou	ZC15
				HN16-561	Huanghuazhan	Chengzhou	ZB13
				HN16-563	Huanghuazhan	Chengzhou	ZC15
				HN16-564	Huanghuazhan	Chengzhou	ZG1
				HN16-565	Yuzhenxiang	Chengzhou	ZB15
				HN16-566	Yuzhenxiang	Chengzhou	ZB15
				HN16-567	Yuzhenxiang	Chengzhou	ZC13
				HN16-568	Yuzhenxiang	Chengzhou	ZC7
				HN16-569	湘晚籼12号（中稻）	Chengzhou	ZB31
				HN16-570	湘晚籼12号（中稻）	Yiyang	ZB29
				HN16-571	原丰早（中稻）	Yiyang	ZG1
				HN16-572	PB16	Yiyang	ZA47
				HN16-573	PB16	Yiyang	ZG1
				HN16-574	PB16	Yiyang	ZA13
				HN16-575	Lijiangxintuanheigu	Yiyang	ZB15
				HN16-576	Lijiangxintuanheigu	Yiyang	ZG1
				HN16-577	Lijiangxintuanheigu	Yiyang	ZB31
				HN16-579	Lijiangxintuanheigu	Yiyang	ZF1
				HN16-580	Xiangzaoxian45 hao	Yiyang	ZC15
				HN16-581	Xiangzaoxian45 hao	Yiyang	ZB13
				HN16-582	Hyou518	Yiyang	ZC15
				HN16-583	Hyou518	Yiyang	ZC15
				HN16-584	Hyou518	Yiyang	ZA45
				HN18-595	Lijiangxintuanheigu	Changde	ZG1
				HN18-598	Lijiangxintuanheigu	Changde	ZC11
				HN18-602	Lijiangxintuanheigu	Changde	ZB11
				HN18-607	Menggudao	Changde	ZA3
				HN18-608	Menggudao	Changde	ZG1
				HN18-610	Menggudao	Changde	ZB15
				HN18-617	Menggudao	Changde	ZB15
				HN18-620	Menggudao	Changde	ZC15
				HN18-645	Shuangxiang 1 hao	Changde	ZB9
				HN18-653	Lijiangxintuanheigu	Changde	ZA1
				HN18-656	Lijiangxintuanheigu	Changde	ZA1
				HN18-662	Lijiangxintuanheigu	Changde	ZA1
				HN18-666	Lijiangxintuanheigu	Changde	ZC1
				HN18-674	Shuangxiang 1 hao	Changde	ZB13
				HN18-687	Shuangxiang 1 hao	Changde	ZB13
				HN18-700	Shuangxiang 1 hao	Changde	ZB13
				HN18-715	Shuangxiang 1 hao	Changde	ZB13
				HN18-720	Shuangxiang 1 hao	Changde	ZB13
				HN18-795	Zhongzao39	Yueyang	ZB13
				HN18-805	Zhongzao39	Yueyang	ZB29
				HN18-809	Zhongzao39	Yueyang	ZB13
				HN18-815	Zhongzao39	Yueyang	ZB13
				HN18-820	Zhongzao39	Yueyang	ZB13
				HN18-822	Zhongzao39	Yueyang	ZB13
				HN18-835	Zhongzao39	Yueyang	ZB13
				HN18-846	Zhongzao39	Yueyang	ZB13
				HN18-854	Zhongzao39	Yueyang	ZB13
				HN18-861	Zhongzao39	Yueyang	ZB13
				HN18-865	Zhongzao39	Yueyang	ZB13
				HN18-871	Zhongzao39	Yueyang	ZB13
				HN18-872	Zhongzao39	Yueyang	ZB13
				HN18-892	Zhongzao39	Yueyang	ZB13
				HN18-896	Zhongzao39	Yueyang	ZB13
				HN18-906	Zhongzao39	Yueyang	ZB13
				HN18-912	Zhongzao39	Yueyang	ZB13
				HN18-981	Zhongzao39	Yueyang	ZB13
				HN18-985	Zhongzao39	Yueyang	ZB13
				HN18-1000	Zhongzao39	Yueyang	ZB13
				HN18-1003	Zhongzao39	Yueyang	ZB13
				HN18-1005	Zhongzao39	Yueyang	ZB13
				HN18-1009	Zhongzao39	Yueyang	ZB13
				HN18-1094	Zhongzao39	Yueyang	ZB13
				HN18-1150	Zhongzao39	Yueyang	ZB13
				HN18-1152	Zhongzao39	Yueyang	ZB13
				HN18-1157	Zhongzao39	Yueyang	ZB13
				HN18-1163	Zhongzao39	Yueyang	ZB13
				HN18-1169	Zhongzao39	Yueyang	ZB13
				HN18-1339	Zhongzao39	Yueyang	ZB13
				HN18-1341	Zhongzao39	Yueyang	ZB13
				HN18-1455	Shuangxiang 1 hao	Yueyang	ZB13
				HN18-1471	Shuangxiang 1 hao	Yueyang	ZB13
				HN18-1472	Shuangxiang 1 hao	Yueyang	ZB13
				HN18-1474	Shuangxiang 1 hao	Yueyang	ZB13
				HN18-1475	Shuangxiang 1 hao	Yueyang	ZB13
				HN18-1478	Shuangxiang 1 hao	Yueyang	ZB13
				HN18-1483	Shuangxiang 1 hao	Yueyang	ZB13
				HN18-1486	Shuangxiang 1 hao	Yueyang	ZB13
				HN18-1489	Shuangxiang 1 hao	Yueyang	ZB13
				HN18-1539	Chaoyou1000	Yueyang	ZB13
				HN18-1541	Chaoyou1000	Yueyang	ZB13
				HN18-1546	Chaoyou1000	Yueyang	ZB9
				HN18-1554	Chaoyou1000	Yueyang	ZB13
				HN18-1559	Chaoyou1000	Yueyang	ZB9
				HN18-1562	Chaoyou1000	Yueyang	ZB1
				HN18-1564	Huanghuazhan	Yueyang	ZB13
				HN18-1571	Huanghuazhan	Yueyang	ZB13
				HN18-1573	Huanghuazhan	Yueyang	ZB13
				HN18-1575	Huanghuazhan	Yueyang	ZB13
				HN18-1579	Huanghuazhan	Yueyang	ZB13
				HN18-1585	Huanghuazhan	Yueyang	ZB13
				HN18-1746	Yueyou938	Huaihua	ZB13
				HN18-1750	Yueyou938	Huaihua	ZB5
				HN18-1753	Yueyou938	Huaihua	ZB13
				HN18-1759	Yueyou938	Huaihua	ZB13
				HN18-1762	Yueyou938	Huaihua	ZB13
				HN18-1763	Yueyou938	Huaihua	ZB13
				HN18-1767	Yueyou938	Huaihua	ZB13
				HN18-1771	Yueyou938	Huaihua	ZB5
				HN18-1780	Yueyou938	Huaihua	ZB5
				HN18-1784	Yueyou938	Huaihua	ZB13
				HN18-1786	Yueyou938	Huaihua	ZB1
				HN18-1787	Yueyou938	Huaihua	ZB7
				HN18-1792	Yueyou938	Huaihua	ZB13
				HN18-1793	Yueyou938	Huaihua	ZB13
				HN18-1798	Yueyou938	Huaihua	ZB13
				HN18-1802	Yueyou938	Huaihua	ZA13
				HN18-1807	Yueyou938	Huaihua	ZB15
				HN18-1810	Yueyou938	Huaihua	ZB13
				HN18-1812	Yueyou938	Huaihua	ZB13
				HN18-1823	Yueyou938	Huaihua	ZB13
				HN18-1827	Yueyou938	Huaihua	ZA13
				HN18-1829	Yueyou938	Huaihua	ZB13
				HN18-1833	Yueyou938	Huaihua	ZB13
				HN18-1843	Yueyou938	Huaihua	ZB13
				HN18-1844	Shenliangyou5814	Huaihua	ZA13
				HN18-1850	Tanliangyou215	Xiangtan	ZB13
				HN18-1855	Tanliangyou215	Xiangtan	ZB13
				HN18-1859	Undetermined	Yiyang	ZB15
				HN18-1863	Undetermined	Yiyang	ZB9
				HN18-1865	Undetermined	Yiyang	ZB13
				HN18-1873	Undetermined	Yiyang	ZB9
				HN18-1874	Undetermined	Yiyang	ZB1
				HN18-1879	Huanghuazhan	Yiyang	ZB13
				HN18-1886	Huanghuazhan	Yiyang	ZB15
				HN18-1892	Undetermined	Yiyang	ZB13
				HN18-1893	Hu7	Chengzhou	ZA9
				HN18-1897	Hu7	Chengzhou	ZB13
				HN18-1898	Hu8	Chengzhou	ZA5
				HN18-1901	Hu13	Chengzhou	ZA5
				HN18-1908	Hu13	Chengzhou	ZB13
				HN18-1918	Hu13	Chengzhou	ZB13
				HN18-1919	Hu13	Chengzhou	ZB13
				HN18-1921	Hu13	Chengzhou	ZB13
				HN18-1922	Hu13	Chengzhou	ZA1
				HN18-1926	Hu15	Chengzhou	ZB13
				HN18-1931	Hu16	Chengzhou	ZA5
				HN18-1934	Hu16	Chengzhou	ZA5
				HN18-1935	Hu16	Chengzhou	ZA1
				HN18-1939	Hu18	Chengzhou	ZB13
				HN18-1943	Hu18	Chengzhou	ZB5
				HN18-1948	Hu18	Chengzhou	ZB13
				HN18-1975	Hu44	Chengzhou	ZA5
				HN18-1979	Hu44	Chengzhou	ZB5
				HN18-1980	Hu44	Chengzhou	ZA9
				HN18-1982	Hu44	Chengzhou	ZA13
				HN18-1986	Hu45	Chengzhou	ZB5
				HN18-1987	Hu45	Chengzhou	ZB5
				HN18-1993	Hu45	Chengzhou	ZB9
				HN18-1997	Hu45	Chengzhou	ZA5
				HN18-1999	Hu45	Chengzhou	ZA5
				HN18-2000	Hu47	Chengzhou	ZA13
				HN18-2001	Hu47	Chengzhou	ZA13
				HN18-2002	Hu47	Chengzhou	ZA13
				HN18-2017	664S/158	Chengzhou	ZA1
				HN18-2022	664S/158	Chengzhou	ZA9
				HN18-2027	664S/158	Chengzhou	ZA1
				HN18-2028	L21s/R60	Chengzhou	ZA5
				HN18-2029	L21s/R60	Chengzhou	ZA5
				HN18-2036	L21s/R60	Chengzhou	ZC15
				HN18-2037	A2	Chengzhou	ZA5
				HN18-2040	A2	Chengzhou	ZA1
				HN18-2043	Hu-1	Chengzhou	ZA5
				HN18-2045	Hu-11	Chengzhou	ZA13
				HN18-2048	Hu-11	Chengzhou	ZB13
				HN18-2053	Hu-11	Chengzhou	ZA5
				HN18-2057	Hu-11	Chengzhou	ZA5
				HN18-2059	Hu-11	Chengzhou	ZA5
				HN18-2060	Hu-11	Chengzhou	ZA1
				HN18-2079	Hu9	Chengzhou	ZA5
				HN18-2084	Hu9	Chengzhou	ZA5
				HN18-2089	Hu9	Chengzhou	ZA1
				HN18-2097	Hu9	Chengzhou	ZA5
				HN18-2102	Hu9	Chengzhou	ZB5
				HN18-2107	Hu9	Chengzhou	ZA5
				HN18-2116	Hu19	Chengzhou	ZB13
				HN18-2121	Hu19	Chengzhou	ZB13
				HN18-2123	Hu19	Chengzhou	ZB13
				HN18-2127	Hu19	Chengzhou	ZB13
				HN18-2139	Liangyou2233	Chengzhou	ZB13
				HN18-2144	Liangyou2233	Chengzhou	ZA5
				HN18-2149	Liangyou2233	Chengzhou	ZB13
				HN18-2374	Xiangwanxian 11 hao	Chengzhou	ZA1
				HN18-2377	Xiangwanxian 11 hao	Chengzhou	ZA5
				HN18-2380	Xiangwanxian 11 hao	Chengzhou	ZA13
				HN18-2382	Xiangwanxian 11 hao	Chengzhou	ZA5
				HN18-2385	Xiangwanxian 11 hao	Chengzhou	ZA5
				HN18-2389	Xiangwanxian 11 hao	Chengzhou	ZB13
				HN18-2392	Xiangwanxian 11 hao	Chengzhou	ZB5
				HN18-2395	Xiangwanxian 11 hao	Chengzhou	ZB5
				HN18-2403	Xiangwanxian 11 hao	Chengzhou	ZB1
				HN18-2407	Xiangwanxian 11 hao	Chengzhou	ZB5
				HN18-2410	Xiangwanxian 11 hao	Chengzhou	ZB13
				HN18-2419	Xiangwanxian 11 hao	Chengzhou	ZA5
				HN18-2421	Xiangwanxian 11 hao	Chengzhou	ZB13
				HN18-2425	Xiangwanxian 11 hao	Chengzhou	ZB13
				HN18-2430	Xiangwanxian 11 hao	Chengzhou	ZB5
				HN18-2434	Xiangwanxian 11 hao	Chengzhou	ZB5
				HN18-2437	Xiangwanxian 11 hao	Chengzhou	ZB5
				HN18-2441	R288	Liuyang	ZB1
				HN18-2444	R288	Liuyang	ZB3
				HN18-2446	R288	Liuyang	ZA1
				HN18-2449	R288	Liuyang	ZA1
				HN18-2452	R288	Liuyang	ZA1
				HN18-2455	Xiangwanxian 11 hao	Liuyang	ZA3
				HN18-2460	Xiangwanxian 11 hao	Liuyang	ZB5
				HN18-2463	Xiangwanxian 11 hao	Liuyang	ZB5
				HN18-2467	Xiangwanxian 11 hao	Liuyang	ZB5
				HN18-2470	Xiangwanxian 11 hao	Liuyang	ZB5
				HN18-2471	Xiangwanxian 11 hao	Liuyang	ZB13
				HN18-2475	Xiangwanxian 11 hao	Liuyang	ZA5
				HN18-2477	Xiangwanxian 11 hao	Liuyang	ZB13
				HN18-2479	Xiangwanxian 11 hao	Liuyang	ZB13
				HN18-2484	Xiangwanxian 11 hao	Liuyang	ZB13
				HN18-2489	Xiangwanxian 11 hao	Liuyang	ZB13
				HN18-2494	Xiangwanxian 11 hao	Liuyang	ZB13
				HN18-2497	Xiangwanxian 11 hao	Liuyang	ZB13
				HN18-2500	Xiangwanxian 11 hao	Liuyang	ZB13
				HN18-2507	Xiangwanxian 11 hao	Liuyang	ZB9
				HN18-2509	Xiangwanxian 11 hao	Liuyang	ZB1
				HN18-2514	Xiangwanxian 11 hao	Liuyang	ZA5
				HN18-2517	Xiangwanxian 11 hao	Liuyang	ZB5
				HN18-2521	Xiangwanxian 11 hao	Liuyang	ZB1
				HN18-2522	Xiangwanxian 11 hao	Liuyang	ZB1
				HN18-2527	Xiangwanxian 11 hao	Liuyang	ZB13
				HN18-2530	Xiangwanxian 11 hao	Liuyang	ZB1
				HN18-2535	Xiangwanxian 11 hao	Liuyang	ZB1
				HN18-2539	Xiangwanxian 11 hao	Liuyang	ZB13
				HN18-2540	Xiangwanxian 11 hao	Liuyang	ZB9
				HN18-2545	Xiangwanxian 11 hao	Liuyang	ZB1
				HN18-2550	Tanliangyou215	Xiangtan	ZA13
				HN18-2555	Tanliangyou215	Xiangtan	ZA9
				HN18-2560	Tanliangyou215	Xiangtan	ZB13
				HN18-2562	Tanliangyou215	Xiangtan	ZB13
				HN18-2565	Tanliangyou215	Xiangtan	ZB13
				HN18-2571	Tanliangyou215	Xiangtan	ZB13
				HN18-2574	Menggudao	Xiangtan	ZB9
				HN18-2577	Menggudao	Xiangtan	ZB1
				HN18-2581	Menggudao	Xiangtan	ZB13
				HN18-2586	Menggudao	Xiangtan	ZB13
				HN18-2762	Menggudao	Yueyang	ZA1
				HN18-2767	Menggudao	Yueyang	ZB9
				HN18-2769	Lijiangxintuanheigu	Yueyang	ZB9
				HN18-2771	Lijiangxintuanheigu	Yueyang	ZA1
				HN18-2772	Shuangxiang 1 hao	Yueyang	ZB11
				HN18-2773	Shuangxiang 1 hao	Yueyang	ZB31
				HN18-2774	Shuangxiang 1 hao	Yueyang	ZB15
				HN18-2776	Shuangxiang 1 hao	Yueyang	ZA15
				HN18-2777	Shuangxiang 1 hao	Yueyang	ZB13
				HN18-2779	Shuangxiang 1 hao	Yueyang	ZB15
				HN18-2783	Shuangxiang 1 hao	Yueyang	ZB13
				HN18-2785	Shuangxiang 1 hao	Yueyang	ZB15
				HN18-2797	Shuangxiang 1 hao	Yueyang	ZB31
				HN18-2803	Shuangxiang 1 hao	Yueyang	ZB15
				HN18-2810	Shuangxiang 1 hao	Yueyang	ZB15
				HN18-2812	Shuangxiang 1 hao	Yueyang	ZB11
				HN18-2816	Shuangxiang 1 hao	Yueyang	ZB9
				HN18-2822	Shuangxiang 1 hao	Yueyang	ZA15
				HN18-2823	Shuangxiang 1 hao	Yueyang	ZA15
				HN18-2825	Shuangxiang 1 hao	Yueyang	ZB15
				HN18-2827	Shuangxiang 1 hao	Yueyang	ZB9
				HN18-2829	Shuangxiang 1 hao	Yueyang	ZB11
				HN18-2831	Shuangxiang 1 hao	Yueyang	ZB7
				HN18-2832	Shuangxiang 1 hao	Yueyang	ZB3
				HN18-2840	Shuangxiang 1 hao	Yueyang	ZA31
				*HN：Hunan，16: Year, 1: Isolate serial number
