# Supplementary material for: Genetic Variation of Magnaporthe oryzae Population in Hunan Province
Source: J Fungi (Basel). 2023 Jul 23;9(7):776. doi: 10.3390/jof9070776 (PMC10381499; doi:10.3390/jof9070776)
Supplement: Supplementary file 1 [file jof-09-00776-s001.zip › Table S2. Pathogenicity of all Magnaporthe oryzae isolates on MLs.xlsx]

## Sheet: Sheet2
	10	10	5	115	80	108	71	164	111	2	4	6	50	140	13	36	72	145	4	3	172	28	141	15
N#a	24 Monogenic lines b
	Pia	Pii	Piks	Pik	Pikp	Pikh	Piz	Piz5	Piz-t	Pita	Pib	Pit	Pish	Pi1	Pi3	Pi5	Pi7	Pi9	Pi12	Pi19	Pikm	Pi20	Pita2	Pi11	LTHc
HNB16-1	S	S	S	S	S	S	S	S	R	S	S	S	S	S	S	S	S	S	S	S	R	S	R	S	S
HNB16-2	S	S	S	S	S	S	S	R	R	S	S	S	S	R	S	S	S	S	S	S	R	S	R	S	S
HNB16-3	S	S	S	R	S	R	R	R	R	S	S	S	R	R	S	S	S	S	S	S	R	S	R	S	S
HNB16-4	S	S	S	S	S	S	S	R	R	S	S	S	S	R	S	S	S	S	S	S	R	S	R	S	S
HNB16-5	S	S	S	R	S	S	S	R	R	S	S	S	R	S	S	S	S	R	S	S	R	S	R	S	S
HNB16-6	S	S	S	S	S	R	S	S	R	S	S	S	S	R	S	S	S	R	S	S	R	S	R	S	S
HNB16-7	S	S	S	S	S	S	S	S	R	S	S	S	S	R	S	S	S	R	S	S	R	S	R	S	S
HNB16-9	S	S	S	S	S	S	S	S	R	S	S	S	S	R	S	S	S	S	S	S	R	S	R	S	S
HNB16-10	S	S	S	S	S	S	S	R	R	S	S	S	R	R	S	S	S	R	S	S	S	S	R	S	S
HNB16-11	S	S	S	S	S	S	S	R	R	S	S	S	R	R	S	S	S	R	S	S	R	S	R	S	S
HNB16-14	S	S	S	R	S	S	R	R	R	S	S	S	R	S	S	S	S	R	S	S	R	S	R	S	S
HNB16-15	S	S	S	S	S	S	S	R	R	S	S	S	S	S	S	S	S	R	S	S	R	S	R	S	S
HNB16-16	S	S	S	R	S	S	S	R	S	S	S	S	S	R	S	S	S	R	S	S	R	S	S	S	S
HNB16-17	S	S	S	S	S	S	S	R	R	S	S	S	R	R	S	S	S	R	S	S	R	S	R	S	S
HNB16-18	S	S	S	R	S	R	S	R	R	S	S	S	S	R	S	S	S	R	S	S	R	S	S	S	S
HNB16-19	S	S	S	S	S	S	S	S	S	S	S	S	R	R	S	S	S	R	S	S	S	S	R	S	S
HNB16-20	S	S	S	S	S	S	S	R	S	S	S	S	S	S	S	S	S	R	S	S	S	S	R	S	S
HNB16-21	S	S	S	R	S	S	S	S	R	S	S	S	S	S	S	S	S	S	S	S	R	S	R	S	S
HNB16-23	S	S	S	S	S	R	S	S	S	S	S	S	S	R	S	S	S	R	S	S	S	S	R	S	S
HNB16-25	S	S	S	S	S	S	S	R	R	S	S	S	S	R	R	S	S	S	S	S	S	S	R	S	S
HNB16-26	S	S	S	R	S	R	R	R	R	S	S	S	R	S	R	S	S	R	S	S	R	S	R	S	S
HNB16-27	S	S	S	S	S	R	S	S	S	S	S	S	R	S	S	S	S	R	S	S	R	S	R	S	S
HNB16-28	S	S	S	R	S	R	R	R	S	S	S	S	S	R	S	S	S	R	S	S	R	S	R	S	S
HNB16-31	S	S	S	R	R	S	S	R	S	S	S	S	S	S	S	S	S	S	S	S	R	S	R	S	S
HNB16-32	S	S	S	S	R	R	S	R	S	S	S	S	S	S	S	S	R	S	S	S	S	S	R	S	S
HNB16-33	S	R	S	S	S	S	R	R	R	S	S	S	R	S	S	R	S	S	S	S	S	S	S	S	S
HNB16-34	S	R	S	S	S	S	R	R	S	S	S	R	S	S	S	S	S	S	S	S	S	S	S	S	S
HNB16-35	S	S	S	R	R	R	R	R	S	S	S	S	S	R	S	S	S	S	S	S	S	S	R	S	S
HNB16-36	S	S	S	R	R	R	S	R	S	S	S	S	S	R	S	R	S	S	S	S	R	S	R	S	S
HNB16-37	R	S	S	R	R	R	R	R	S	S	S	S	R	R	R	R	R	R	S	S	R	S	R	R	R
HNB16-38	S	S	S	S	R	R	S	S	S	S	S	S	S	R	S	S	R	S	S	S	R	S	R	S	S
HNB16-39	S	S	S	R	R	S	S	S	S	S	S	S	S	R	S	S	R	S	S	S	R	S	R	S	S
HNB16-41	S	S	S	R	R	S	S	R	S	S	S	S	S	R	R	S	S	R	S	S	R	S	R	S	S
HNB16-43	S	S	S	R	S	R	S	S	R	S	S	S	S	R	S	S	S	S	S	S	R	S	S	S	S
HNB16-44	S	S	S	R	S	R	S	S	S	S	S	S	S	S	S	S	S	S	S	S	R	S	R	S	S
HNB16-45	S	S	S	R	R	S	S	R	S	S	S	S	S	S	S	S	R	S	S	S	R	S	S	S	S
HNB16-46	S	S	S	R	R	R	S	R	S	S	S	S	S	S	S	S	S	S	S	S	S	S	R	S	S
HNB16-48	S	S	S	S	S	S	S	R	S	S	S	S	S	S	S	S	S	S	S	S	S	S	R	S	S
HNB16-49	S	S	S	S	S	S	S	S	S	S	S	R	S	S	S	S	S	S	S	S	S	S	S	S	S
HNB16-50	S	S	S	S	S	S	S	R	S	S	S	S	S	S	R	R	S	S	S	S	S	S	S	S	S
HNB16-52	S	S	S	R	R	R	S	R	S	S	S	S	S	S	S	S	R	R	S	S	R	S	R	S	S
HNB16-54	S	S	S	R	S	S	S	R	S	S	S	S	S	R	S	S	S	R	S	S	R	S	S	S	S
HNB16-55	S	S	S	R	S	R	S	R	R	S	S	S	S	R	S	S	S	R	S	S	R	S	R	S	S
HNB16-56	S	S	S	R	S	R	S	R	S	S	S	S	S	R	S	S	S	R	S	S	R	S	R	S	S
HNB16-57	S	S	S	R	S	S	S	S	R	S	S	S	S	S	S	S	S	R	S	S	R	S	S	S	S
HNB16-58	S	S	S	S	S	S	S	R	S	S	S	S	S	R	S	S	S	S	S	S	R	S	R	S	S
HNB16-59	S	S	S	S	S	R	S	R	R	S	S	S	S	S	S	S	S	S	S	S	R	S	S	S	S
HNB16-63	S	S	S	S	S	S	S	S	R	S	S	S	S	S	S	S	S	S	S	S	R	S	R	S	S
HNB16-64	S	S	S	R	S	S	S	R	R	S	S	S	S	R	S	S	S	S	S	S	R	S	R	S	S
HNB16-65	S	S	S	S	S	S	S	R	R	S	S	S	R	R	S	S	S	S	S	S	S	S	R	S	S
HNB16-66	S	S	S	S	S	S	S	R	R	S	S	S	S	S	S	S	S	S	S	S	R	S	R	S	S
HNB16-67	S	S	S	S	S	S	S	R	R	S	S	S	S	S	S	S	S	S	S	S	R	S	S	S	S
HNB16-68	S	S	S	S	S	S	S	S	R	S	S	S	S	S	S	S	S	S	S	S	R	S	R	S	S
HNB16-69	S	S	S	S	S	S	S	S	S	S	S	S	S	S	S	S	S	R	S	S	R	S	S	S	S
HNB16-71	S	S	S	S	S	R	S	S	S	S	S	S	S	S	S	S	S	S	S	S	S	S	R	S	S
HNB16-72	S	S	S	S	S	S	S	S	S	S	S	S	S	S	S	S	S	R	S	S	S	S	R	S	S
HNB16-73	S	S	S	S	S	R	S	S	R	S	S	S	S	S	S	S	S	S	S	S	S	S	S	S	S
HNB16-74	S	S	S	S	S	S	S	S	S	S	S	S	S	S	S	S	S	S	S	S	R	S	R	S	S
HNB16-75	S	S	S	S	S	R	S	S	S	S	S	S	S	S	S	S	S	R	S	S	S	S	S	S	S
HNB16-76	S	S	S	S	R	S	S	S	S	S	S	S	S	S	S	S	R	S	S	S	R	S	R	S	S
HNB16-77	S	S	S	S	S	S	S	S	S	S	S	S	S	S	S	S	S	S	S	S	S	S	R	S	S
HNB16-78	S	S	S	R	R	S	S	S	S	S	S	S	S	S	S	S	R	S	S	S	R	S	S	S	S
HNB16-79	S	S	S	S	S	R	S	S	S	S	S	S	S	S	S	S	S	S	S	S	R	S	S	S	S
HNB16-80	S	S	S	R	S	R	S	S	S	S	S	S	S	S	S	S	S	R	S	S	R	S	R	S	S
HNB16-81	S	S	S	S	S	S	S	S	R	S	S	S	S	S	S	S	S	S	S	S	R	S	R	S	S
HNB16-82	S	S	S	S	S	S	S	S	S	S	S	S	S	S	S	S	S	S	S	S	S	S	R	S	S
HNB16-84	S	S	S	S	S	S	S	S	S	S	S	S	S	R	S	S	S	S	S	S	R	S	R	S	S
HNB16-85	S	S	S	S	S	R	S	S	S	S	S	S	S	R	S	S	S	S	S	S	R	S	R	S	S
HNB16-87	S	S	S	S	S	S	S	S	R	S	S	S	S	S	S	S	S	R	S	S	S	S	S	S	S
HNB16-88	S	S	S	S	S	S	S	S	R	S	S	S	S	S	S	S	S	S	S	S	R	S	R	S	S
HNB16-91	S	R	R	R	S	R	R	R	S	S	S	S	S	S	S	S	S?	?	S	R	R	S	R	S	R
HNB16-92	S	S	S	S	S	R	S	R	R	S	S	S	S	R	S	S	S	S	S	S	R	S	S	S	S
HNB16-93	S	S	S	S	S	S	S	S	S	S	S	S	S	R	S	S	S	S	S	S	R	S	S	S	S
HNB16-94	S	S	S	R	R	S	S	R	S	S	S	S	S	R	S	R	R	S	S	S	R	S	S	S	S
HNB16-95	S	R	S	R	R	R	S	S	S	S	S	S	S	R	R	R	R	S	S	S	R	S	S	S	S
HNB16-100	S	S	S	R	R	S	S	R	S	S	S	S	S	R	S	S	R	S	S	S	R	S	R	S	S
HNB16-101	S	S	S	R	R	R	S	R	S	S	S	S	S	R	R	S	R	S	S	S	R	S	R	S	S
HNB16-102	S	S	S	S	R	R	S	R	S	S	S	S	S	R	S	S	R	S	S	S	R	S	R	S	S
HNB16-104	S	S	S	R	S	S	S	R	R	S	S	S	R	R	S	S	S	R	S	S	R	S	R	S	S
HNB16-105	S	S	S	R	S	R	S	R	R	S	S	S	R	R	S	S	S	R	S	S	R	S	R	S	S
HNB16-109	S	S	S	S	S	S	S	R	R	S	S	S	R	R	S	S	S	R	S	S	R	R	R	S	S
HNB16-111	S	S	S	R	S	S	S	R	R	S	S	S	S	R	S	S	S	R	S	S	R	S	R	S	S
HNB16-112	S	S	S	R	S	R	S	R	R	S	S	S	S	S	S	S	S	R	S	S	R	S	R	S	S
HNB16-113	S	S	S	S	S	S	S	S	R	S	S	S	S	S	S	S	S	S	S	S	R	S	R	S	S
HNB16-114	S	S	S	S	S	S	S	R	R	S	S	S	S	R	S	S	S	R	S	S	R	S	R	S	S
HNB16-116	R	S	S	S	S	R	S	R	R	S	S	S	S	R	S	S	S	R	S	S	R	R	R	S	S
HNB16-117	S	S	S	S	S	R	R	R	R	S	S	S	R	R	S	S	S	R	S	S	R	R	R	S	S
HNB16-118	S	S	S	S	S	R	R	R	S	S	S	S	R	S	S	S	S	S	S	R	R	R	S	R	S
HNB16-119	S	S	S	R	S	S	S	R	R	S	S	S	S	S	S	S	S	R	S	S	S	S	S	S	S
HNB16-120	S	S	S	S	S	R	S	R	R	S	S	S	S	S	S	S	S	R	S	S	R	R	S	S	S
HNB16-121	S	S	S	R	S	S	S	R	R	S	S	S	S	R	S	S	S	R	S	S	R	S	S	S	S
HNB16-122	S	S	S	S	S	R	S	R	R	S	S	S	S	R	S	S	S	R	S	S	R	S	R	S	S
HNB16-123	S	S	S	R	S	S	R	R	R	S	S	S	S	R	S	S	S	R	S	S	R	S	R	S	S
HNB16-124	S	S	S	R	S	R	S	R	R	S	S	S	S	R	S	S	S	R	S	S	R	S	S	S	S
HNB16-126	S	S	S	S	S	R	S	R	R	S	S	S	S	R	S	S	S	R	S	S	R	S	R	S	S
HNB16-127	S	S	S	R	S	S	S	R	R	S	S	S	S	S	S	S	S	R	S	S	R	S	R	S	S
HNB16-128	S	S	S	S	S	R	S	R	R	S	S	S	S	R	S	S	S	R	S	S	R	S	R	S	S
HNB16-129	S	S	S	R	S	S	S	R	R	S	S	S	S	R	S	R	S	R	S	S	R	S	R	S	S
HNB16-130	S	S	S	S	S	R	S	R	S	S	S	S	S	R	S	R	S	R	S	S	R	S	R	S	S
HNB16-131	S	S	S	S	S	S	R	R	S	S	S	S	S	R	S	R	S	R	S	S	R	S	R	S	S
HNB16-132	S	S	S	R	S	R	R	R	S	S	S	S	S	R	S	R	S	R	S	S	R	S	R	S	S
HNB16-134	S	S	S	R	R	R	R	R	R	S	S	S	S	R	S	S	S	R	S	S	R	S	S	S	S
HNB16-135	S	S	S	R	S	R	S	R	R	S	S	S	R	R	S	S	R	R	S	S	R	S	S	S	S
HNB16-136	S	S	S	R	R	R	S	R	R	S	S	S	S	R	S	S	R	R	S	S	R	S	S	S	S
HNB16-137	S	S	S	R	S	S	S	R	R	S	S	S	R	R	S	S	R	R	S	S	R	S	S	S	S
HNB16-141	S	S	S	R	R	R	S	R	S	S	S	S	S	R	S	S	R	R	S	S	R	S	R	S	S
HNB16-142	S	S	S	R	R	S	S	R	S	S	S	S	S	R	S	S	R	S	S	S	R	S	R	S	S
HNB16-143	S	S	S	R	R	R	S	R	R	S	S	S	S	R	S	R	R	R	S	S	R	S	R	S	R
HNB16-144	S	S	S	S	R	S	S	R	R	S	S	S	S	R	S	R	S	R	S	S	R	S	R	S	S
HNB16-145	S	S	S	S	S	S	R	R	R	S	S	S	S	R	S	R	R	R	S	S	R	S	R	S	S
HNB16-146	S	S	R	R	R	S	S	R	R	S	S	S	S	R	S	S	R	R	S	S	R	S	S	S	S
HNB16-147	R	R	S	R	R	S	S	R	R	S	S	S	R	R	S	S	R	R	S	S	R	S	S	S	S
HNB16-148	S	S	S	R	R	S	R	R	S	S	S	S	R	R	S	S	S	R	S	S	R	S	S	S	S
HNB16-149	S	S	S	R	R	R	S	S	S	S	S	S	S	R	S	S	R	R	S	S	R	S	S	S	S
HNB16-150	S	S	S	R	R	S	S	R	S	S	S	S	S	R	S	S	R	R	S	S	R	S	R	S	S
HNB16-151	S	S	S	R	R	S	S	R	S	S	S	S	S	R	S	S	R	R	S	S	R	S	R	S	S
HNB16-152	S	S	S	R	R	S	S	R	S	S	S	S	S	R	S	S	R	R	S	S	R	S	R	S	S
HNB16-153	S	S	S	S	R	S	R	R	S	S	S	S	S	R	S	R	S	R	S	S	R	S	R	S	S
HNB16-154	S	S	S	R	R	S	S	S	S	S	S	S	S	R	S	S	R	R	S	S	R	S	R	S	S
HNB16-155	S	S	S	R	R	R	R	S	S	S	S	S	S	R	S	S	S	R	S	S	R	S	R	S	S
HNB16-157	S	S	S	R	R	R	R	R	R	S	S	S	S	R	R	R	R	R	S	S	R	S	S	S	S
HNB16-158	S	S	S	R	R	R	R	R	S	S	S	S	S	R	S	S	S	R	S	S	S	S	R	S	R
HNB16-159	S	S	S	R	R	R	R	R	R	S	S	S	R	R	S	S	R	R	S	S	R	S	R	S	S
HNB16-161	S	S	S	R	R	R	S	R	R	S	S	S	S	S	S	S	R	S	S	S	R	S	R	S	S
HNB16-162	S	S	S	R	R	R	S	R	R	S	S	S	R	R	S	S	R	R	S	S	R	S	S	S	S
HNB16-163	S	S	S	R	R	R	S	R	R	S	S	S	S	S	S	S	R	R	S	S	R	S	S	S	S
HNB16-164	S	S	S	R	R	S	S	S	S	S	S	S	R	R	S	S	R	R	S	S	R	S	S	S	S
HNB16-177	S	S	S	R	R	R	R	R	S	S	S	S	S	S	S	S	R	S	S	S	R	S	R	S	S
HNB16-178	S	S	S	R	R	R	S	S	S	S	S	S	S	R	S	S	R	S	S	S	R	S	S	S	S
HNB16-191	S	S	S	R	S	R	R	R	S	S	S	S	S	S	S	S	S	R	S	S	R	S	S	S	S
HNB16-193	S	S	S	R	S	S	R	R	R	S	S	S	S	R	R	S	R	R	S	S	R	S	R	S	S
HNB16-205	S	S	S	R	R	R	S	R	S	S	S	S	S	R	S	R	R	R	S	S	R	S	S	S	S
HNB16-218	S	S	S	R	R	R	S	R	R	S	S	S	S	S	S	S	R	R	S	S	R	S	S	S	S
HNB16-219	S	S	S	R	R	S	S	R	R	S	S	S	S	R	S	S	R	R	S	S	R	S	S	S	S
HNB16-230	S	S	S	R	R	S	S	R	S	S	S	S	R	R	S	S	R	R	S	S	R	S	S	S	S
HNB16-242	R	S	R	S	R	S	R	R	S	S	S	S	R	S	S	S	S	R	S	S	S	S	S	R	S
HNB16-243	S	S	S	R	R	R	R	R	R	S	S	S	R	R	S	S	R	R	S	S	R	S	S	R	S
HNB16-264	S	S	S	R	R	R	S	R	S	S	S	S	S	R	S	S	R	S	S	S	R	S	R	S	S
HNB16-265	S	S	S	R	S	S	S	S	S	S	S	S	S	R	S	S	R	S	S	S	R	S	R	S	S
HNB16-297	S	S	S	S	S	R	S	R	S	S	S	S	S	S	S	S	S	R	S	S	R	S	R	S	S
HNB16-306	S	S	S	R	R	R	R	R	R	S	S	S	S	R	S	S	R	R	S	S	R	S	S	S	S
HNB16-317	S	S	S	S	S	S	R	S	S	S	S	S	S	R	S	R	S	R	S	S	R	S	R	S	S
HNB16-318	S	S	S	S	S	R	S	R	S	S	S	S	S	R	S	S	S	R	S	S	R	S	R	S	S
HNB16-319	S	S	S	R	R	S	S	S	S	S	S	S	S	R	S	S	R	R	S	S	R	S	R	S	S
HNB16-330	S	S	S	R	R	S	R	R	S	S	S	S	S	R	S	S	R	R	S	S	R	S	R	S	S
HNB16-331	S	S	S	R	R	R	S	S	S	S	S	S	S	R	S	S	R	R	S	S	R	S	S	S	S
HNB16-347	S	S	S	R	R	R	R	R	S	S	S	S	S	R	S	S	S	S	S	S	R	S	S	S	S
HNB16-379	R	R	S	R	R	R	R	R	R	S	S	S	S	R	R	R	S	R	S	S	S	R	R	S	S
HNB16-380	S	R	S	S	S	R	R	R	R	S	S	S	R	S	R	R	S	R	S	S	R	R	R	S	S
HNB16-381	S	R	S	S	S	R	R	R	R	S	S	S	S	R	R	R	S	R	S	S	S	R	R	S	S
HNB16-382	S	R	S	R	S	R	R	R	R	S	S	S	R	R	S	R	S	R	S	S	R	R	R	S	S
HNB16-383	S	S	S	S	R	S	R	R	R	S	S	S	S	S	S	R	S	R	S	S	R	S	R	S	S
HNB16-384	S	S	S	S	S	S	R	R	S	S	S	S	S	R	S	S	S	R	S	S	S	R	R	S	S
HNB16-408	S	S	S	S	S	R	R	R	R	S	S	S	S	S	S	R	S	R	R	S	S	R	R	R	S
HNB16-409	S	S	S	S	S	R	R	R	R	S	S	S	R	R	S	R	S	R	S	S	R	S	R	R	S
HNB16-410	S	S	S	S	S	R	S	R	S	S	R	S	R	R	S	S	S	S	S	S	S	R	R	R	S
HNB16-411	S	S	S	S	S	R	S	R	S	S	S	S	S	S	S	S	S	R	S	S	R	S	S	S	S
HNB16-423	S	S	S	R	R	R	S	R	R	S	S	S	S	R	S	S	R	R	S	S	S	S	S	S	S
HNB16-424	S	S	S	R	R	R	R	R	S	S	S	S	S	R	S	R	R	R	S	S	R	S	S	S	S
HNB16-425	S	R	S	R	R	R	S	R	S	S	S	S	S	R	S	R	R	R	S	S	R	S	S	S	S
HNB16-426	S	S	S	R	R	R	S	R	R	S	S	S	S	R	S	S	R	S	S	S	S	S	S	S	S
HNB16-437	S	S	S	S	S	S	R	R	R	S	S	S	R	R	S	S	S	R	S	S	R	R	R	S	S
HNB16-449	S	S	S	R	R	R	R	R	R	S	S	S	S	R	S	S	R	R	S	S	R	S	S	S	S
HNB16-450	S	S	S	R	R	R	R	R	R	S	S	S	S	R	S	S	S	R	S	S	R	S	S	S	S
HNB16-451	S	S	S	R	R	S	S	R	R	S	S	S	S	R	S	S	R	R	S	S	R	S	S	S	S
HNB16-452	S	S	S	R	R	R	R	R	R	S	S	S	S	R	S	S	R	R	S	S	R	S	S	S	S
HNB16-464	S	S	S	R	S	R	R	R	S	S	S	S	S	S	S	S	R	R	S	S	R	S	R	S	S
HNB16-465	S	S	S	R	R	S	R	S	S	S	S	S	S	R	S	S	S	S	S	S	R	S	S	S	S
HNB16-466	S	S	S	R	R	S	S	R	S	S	S	S	S	R	S	S	S	R	S	S	R	S	R	S	S
HNB16-478	S	S	S	R	R	R	R	S	S	S	S	S	S	R	S	S	R	R	S	S	R	S	R	S	S
HNB16-479	S	S	S	R	R	S	R	R	S	S	S	S	R	R	S	S	R	R	S	S	R	S	R	S	S
HNB16-480	S	S	S	R	S	R	R	R	S	S	S	S	S	R	S	S	S	R	S	S	R	S	S	S	S
HNB16-492	S	R	S	S	S	R	S	R	R	S	S	S	S	S	R	R	S	R	S	S	S	R	R	S	S
HNB16-494	S	S	S	R	S	S	S	S	R	S	S	S	S	R	S	S	S	S	S	S	R	S	R	S	S
HNB16-496	S	S	S	S	S	R	S	R	R	S	S	S	S	R	S	S	S	R	S	S	R	S	S	S	S
HNB16-497	S	S	S	S	S	S	S	R	R	S	S	S	S	S	S	S	S	R	S	S	R	S	R	S	S
HNB16-498	S	S	S	R	R	R	S	R	S	S	S	S	S	R	S	S	R	R	S	S	R	S	R	S	S
HNB16-499	S	S	S	R	R	S	R	R	S	S	S	S	S	R	S	R	R	S	S	S	R	S	R	S	S
HNB16-500	S	S	S	S	S	S	R	R	R	S	S	S	S	R	S	S	S	R	S	S	R	S	R	S	S
HNB16-501	S	S	S	R	S	R	S	R	R	S	S	S	S	S	S	S	S	R	S	S	R	S	R	S	S
HNB16-502	S	S	S	R	S	R	R	S	S	S	S	S	S	R	S	S	R	R	S	S	R	S	R	S	S
HNB16-505	R	R	R	R	R	R	R	R	R	R	R	S	R	R	S	R	S	R	R	S	R	R	R	R	S
HNB16-507	R	S	S	R	R	S	R	R	S	S	S	S	S	R	S	R	R	R	S	S	R	S	R	S	S
HNB16-508	S	S	S	R	R	R	R	R	S	S	S	S	S	R	S	R	R	R	S	S	R	S	R	S	S
HNB16-519	R	S	S	R	S	S	R	R	R	S	S	S	R	S	S	S	S	R	S	S	R	S	S	S	S
HNB16-521	S	S	S	R	S	R	S	R	R	S	S	S	S	R	S	R	S	R	S	S	R	S	S	S	S
HNB16-532	S	S	S	S	S	R	R	R	S	R	R	S	S	R	S	S	R	S	S	S	S	S	S	R	S
HNB16-547	S	S	S	S	S	R	S	R	R	S	S	S	R	R	S	S	S	R	S	S	R	S	S	S	S
HNB16-553	S	S	S	R	S	R	R	R	R	S	S	S	R	R	S	R	S	R	S	S	R	S	S	S	S
HNB16-554	S	S	S	R	S	R	R	R	R	S	S	S	R	S	S	R	S	R	S	S	R	S	S	S	S
HNB16-555	S	S	S	S	S	R	R	R	R	S	S	S	R	R	S	R	S	R	S	S	R	R	R	S	S
HNB16-556	S	S	S	R	S	R	R	R	R	S	S	S	R	R	S	S	S	R	S	S	R	R	R	S	S
HNB16-557	S	S	S	S	S	S	R	R	R	S	S	S	R	R	S	S	S	R	S	S	R	R	R	S	S
HNB16-558	S	S	S	S	S	R	S	R	R	S	S	S	R	R	S	S	S	R	S	S	S	R	R	S	S
HNB16-559	S	S	S	R	S	S	R	R	R	S	S	S	R	R	S	S	S	R	S	S	R	R	S	S	S
HNB16-560	S	S	S	S	S	S	S	R	R	S	S	S	R	S	S	S	S	R	S	S	R	R	R	S	S
HNB16-561	S	S	S	R	S	R	S	R	R	S	S	S	R	R	S	S	S	R	S	S	R	R	S	S	S
HNB16-563	S	S	S	S	S	R	R	R	R	S	S	S	R	R	S	S	S	R	S	S	R	R	R	S	S
HNB16-564	S	S	S	R	R	S	S	R	R	S	S	S	R	R	S	S	R	R	S	S	R	S	S	S	S
HNB16-565	S	S	S	R	S	S	S	R	S	S	S	S	S	R	S	S	S	R	S	S	R	R	R	S	S
HNB16-566	S	S	S	S	S	R	S	R	R	S	S	S	R	S	S	S	S	S	S	S	R	R	R	S	S
HNB16-567	S	S	S	S	S	S	S	R	R	S	S	S	S	S	S	S	S	S	S	S	R	R	R	S	S
HNB16-568	S	S	S	S	S	S	S	R	R	S	S	S	R	R	S	S	S	S	S	S	R	S	R	S	S
HNB16-569	S	S	S	S	S	R	R	R	R	S	S	S	R	S	R	R	S	R	S	S	S	R	R	S	S
HNB16-570	S	S	S	S	S	S	R	R	S	S	R	S	R	R	S	S	S	R	S	S	S	S	R	R	S
HNB16-571	S	S	S	S	S	S	R	R	R	S	S	R	S	S	S	S	S	R	S	S	S	R	R	R	S
HNB16-572	S	S	S	S	S	S	R	R	R	S	S	S	S	R	S	S	S	S	S	S	S	R	R	S	S
HNB16-573	S	S	S	S	S	R	S	R	S	S	S	S	R	R	S	S	S	R	S	R	R	R	R	S	S
HNB16-574	S	S	S	S	S	S	S	R	R	S	S	S	S	S	S	S	S	R	S	S	R	S	R	S	S
HNB16-575	S	S	S	S	S	R	S	R	S	S	S	S	S	R	S	S	S	R	S	S	S	S	S	S	S
HNB16-576	S	S	S	S	S	S	R	R	R	S	S	R	R	R	S	S	R	R	R	S	S	R	R	S	S
HNB16-577	S	S	S	S	S	R	R	R	R	S	S	R	S	R	S	S	R	R	R	S	R	S	R	R	S
HNB16-579	S	S	S	S	R	R	S	R	R	S	S	R	S	S	S	S	R	R	S	S	R	S	S	R	S
HNB16-580	S	S	S	S	R	S	R	R	S	S	S	S	S	S	S	S	R	S	S	S	R	S	R	S	S
HNB16-581	S	S	S	S	R	S	S	R	S	S	S	S	S	R	S	S	R	R	S	S	S	S	R	R	S
HNB16-582	R	S	S	S	S	R	R	R	S	S	S	S	R	S	S	R	R	R	S	S	R	R	R	R	S
HNB16-583	R	S	R	R	R	R	R	R	S	S	S	S	R	S	S	R	R	R	S	S	S	S	R	S	S
HNB16-584	S	S	S	R	R	R	R	R	S	S	S	S	S	R	S	S	R	R	S	S	R	S	R	S	S
HNB18-595	R	R	S	R	S	R	R	R	S	S	R	R	R	S	R	R	S	R	S	S	R	S	R	S	S
HNB18-598	S	S	S	S	S	S	R	R	S	S	S	R	S	S	S	R	S	S	S	S	S	S	S	S	S
HNB18-602	S	S	S	S	S	S	S	R	S	S	S	S	S	S	R	R	S	S	S	S	S	S	R	S	S
HNB18-607	S	S	S	S	S	S	S	R	S	S	S	S	S	S	S	R	S	S	S	S	S	S	S	S	S
HNB18-608	S	R	S	S	R	R	S	R	R	S	S	S	S	S	S	R	R	R	S	S	R	R	R	S	S
HNB18-610	S	S	S	R	R	R	S	S	S	S	S	S	S	S	R	S	R	R	S	S	R	R	S	S	S
HNB18-617	S	R	S	R	R	R	S	R	R	S	S	S	S	S	S	R	R	S	S	S	R	R	R	S	S
HNB18-620	S	R	S	R	R	R	R	R	S	S	S	R	S	S	R	R	R	S	S	S	R	R	S	S	S
HNB18-645	S	S	S	S	S	S	S	S	S	S	S	S	S	S	S	S	S	S	S	S	R	S	S	S	S
HNB18-653	S	S	S	S	S	S	S	S	S	S	S	S	S	S	S	S	S	S	S	S	S	S	S	S	S
HNB18-656	S	S	S	S	S	S	S	S	S	S	S	S	S	S	S	S	S	S	S	S	S	S	S	S	S
HNB18-662	S	S	S	S	S	S	S	S	S	S	S	S	S	S	S	R	S	S	S	S	S	S	S	S	S
HNB18-666	S	S	S	S	S	S	S	S	S	S	S	S	S	S	S	S	S	S	S	S	S	S	R	S	S
HNB18-674	S	S	S	R	S	S	S	S	S	S	S	S	S	S	S	S	R	S	S	S	R	S	S	S	S
HNB18-687	S	S	S	R	R	R	S	R	S	S	S	S	S	S	S	S	R	R	S	S	R	S	R	S	S
HNB18-700	S	S	S	R	R	S	S	S	S	S	S	S	S	S	S	S	R	S	S	S	R	S	R	S	S
HNB18-715	S	S	S	R	R	S	S	S	S	S	S	S	S	S	S	S	R	S	S	S	R	S	R	S	S
HNB18-720	S	S	S	R	R	S	S	R	S	S	S	S	S	S	S	S	R	S	S	S	S	S	S	S	S
HNB18-795	S	S	S	S	S	S	S	S	R	S	S	S	S	S	S	S	R	S	S	S	R	S	S	S	S
HNB18-805	S	S	S	R	R	S	R	R	R	S	R	S	R	R	S	S	R	R	S	S	R	R	S	S	S
HNB18-809	S	S	S	R	R	S	S	S	S	S	S	S	S	S	S	S	R	S	S	S	R	S	S	S	S
HNB18-815	S	S	S	R	S	S	S	S	S	S	S	S	S	S	S	S	R	S	S	S	S	S	S	S	S
HNB18-820	S	S	S	R	R	R	S	S	S	S	S	S	S	S	S	S	R	S	S	S	R	S	S	S	S
HNB18-822	S	S	S	R	R	S	R	S	S	S	S	S	S	S	S	S	R	S	S	S	R	S	S	S	S
HNB18-835	S	S	S	R	R	R	S	S	S	S	S	S	S	S	S	S	R	S	S	S	R	S	S	S	S
HNB18-846	S	S	S	R	R	R	S	S	S	S	S	S	S	R	S	S	R	S	S	S	R	S	S	S	S
HNB18-854	S	S	S	S	S	S	S	S	S	S	S	S	S	S	S	S	S	S	S	S	R	S	S	S	S
HNB18-861	S	S	S	R	R	S	S	R	S	S	S	S	S	S	S	S	R	S	S	S	R	S	S	S	S
HNB18-865	S	S	S	R	R	R	S	S	R	S	S	S	S	S	S	S	R	R	S	S	R	S	S	S	S
HNB18-871	S	S	S	R	R	S	S	S	S	S	R	S	S	R	S	S	R	S	S	S	R	S	S	S	S
HNB18-872	S	S	S	R	R	S	S	S	R	S	S	S	S	S	S	S	R	S	S	S	R	S	R	S	S
HNB18-892	S	S	S	R	R	S	S	S	R	S	S	S	S	S	S	S	R	S	S	S	R	S	S	S	S
HNB18-896	S	S	S	R	R	S	S	R	R	S	S	S	R	S	S	S	R	S	S	S	R	S	S	S	S
HNB18-906	S	S	S	R	R	R	S	S	R	S	S	S	S	S	S	S	R	S	S	S	R	S	S	S	S
HNB18-912	S	S	S	R	R	S	S	S	S	S	S	S	S	S	S	S	R	S	S	S	R	S	S	S	S
HNB18-981	S	S	S	R	R	R	S	S	R	S	S	S	S	S	S	S	R	S	S	S	R	S	S	S	S
HNB18-985	S	S	S	R	R	S	S	S	R	S	S	S	S	S	S	S	R	S	S	S	R	S	S	S	S
HNB18-1000	S	S	S	R	R	R	S	S	S	S	S	S	S	S	S	S	R	S	S	S	R	S	S	S	S
HNB18-1003	S	S	S	R	S	S	S	R	S	S	S	S	S	S	S	S	R	S	S	S	R	S	S	S	S
HNB18-1005	S	S	S	R	S	S	S	S	S	S	S	S	S	S	S	S	S	S	S	S	R	S	S	S	S
HNB18-1009	S	S	S	R	R	S	S	S	S	S	S	S	S	S	S	S	R	S	S	S	R	S	S	S	S
HNB18-1094	S	S	S	R	R	S	S	S	S	S	S	S	S	R	S	S	R	S	S	S	R	S	S	S	S
HNB18-1150	S	S	S	R	R	S	S	R	R	S	R	S	S	S	S	S	R	S	S	S	R	S	S	S	S
HNB18-1152	S	S	S	R	R	S	S	S	S	S	S	S	S	R	S	S	R	S	S	S	R	S	S	S	S
HNB18-1157	S	S	S	R	R	R	S	R	R	S	S	S	S	S	S	S	R	S	S	S	R	S	S	S	S
HNB18-1163	S	S	S	R	R	S	S	S	S	S	S	S	S	S	S	S	R	S	S	S	R	S	S	S	S
HNB18-1169	S	S	S	R	S	S	S	S	S	S	S	S	S	S	S	S	S	S	S	S	R	S	S	S	S
HNB18-1339	S	S	S	R	R	S	S	R	S	S	S	S	S	S	S	S	R	S	S	S	R	S	S	S	S
HNB18-1341	S	S	S	R	R	S	S	S	R	S	S	S	S	S	S	S	R	S	S	S	R	S	S	S	S
HNB18-1455	S	S	S	R	R	S	S	R	S	S	S	S	S	S	S	S	R	S	S	S	R	S	S	S	S
HNB18-1471	S	S	S	R	S	S	S	S	R	S	S	S	S	S	S	S	R	S	S	S	R	S	R	S	S
HNB18-1472	S	S	S	R	R	S	S	S	S	S	S	S	S	S	S	S	R	S	S	S	R	S	S	S	S
HNB18-1474	S	S	S	R	R	S	S	S	R	S	S	S	S	S	S	S	R	S	S	S	R	S	R	S	S
HNB18-1475	S	S	S	R	S	S	S	S	R	S	S	S	S	S	S	S	R	S	S	S	R	S	S	S	S
HNB18-1478	S	S	S	S	R	S	S	S	R	S	S	S	S	S	S	S	R	S	S	S	R	S	S	S	S
HNB18-1483	S	S	S	R	R	S	S	R	R	S	S	S	S	S	S	S	S	S	S	S	R	S	R	S	S
HNB18-1486	S	S	S	R	R	S	S	S	S	S	S	S	S	S	S	S	R	S	S	S	R	S	S	S	S
HNB18-1489	S	S	S	R	S	S	S	S	S	S	S	S	S	S	S	S	R	S	S	S	R	S	S	S	S
HNB18-1539	S	S	S	S	S	S	S	S	S	S	S	S	S	S	S	S	S	S	S	S	R	S	S	S	S
HNB18-1541	S	S	S	S	S	S	S	R	S	S	S	S	S	S	S	S	S	S	S	S	S	S	S	S	S
HNB18-1546	S	S	S	S	S	S	S	R	R	S	S	S	S	S	S	S	S	S	S	S	R	S	S	S	S
HNB18-1554	S	S	S	S	S	S	S	S	S	S	S	S	S	S	S	S	S	S	S	S	R	S	R	S	S
HNB18-1559	S	S	S	S	S	S	S	S	S	S	S	S	S	S	S	S	S	S	S	S	R	S	R	S	S
HNB18-1562	S	S	S	S	S	S	S	S	S	S	S	S	S	S	S	S	S	S	S	S	R	S	S	S	S
HNB18-1564	S	S	S	R	S	S	S	S	S	S	S	S	S	S	S	S	R	S	S	S	R	S	R	S	S
HNB18-1571	S	S	S	R	S	R	S	S	S	S	S	S	S	S	S	S	R	S	S	S	R	S	S	S	S
HNB18-1573	S	S	S	R	S	S	S	S	S	S	S	S	S	S	S	S	R	S	S	S	R	S	R	S	S
HNB18-1575	S	S	S	R	S	S	S	S	S	S	S	S	S	S	S	S	R	S	S	S	R	S	S	S	S
HNB18-1579	S	S	S	R	S	S	S	S	S	S	S	S	S	S	S	S	S	S	S	S	R	S	S	S	S
HNB18-1585	S	S	S	S	S	S	S	S	S	S	S	S	S	S	S	S	S	S	S	S	R	S	S	S	S
HNB18-1746	S	S	S	R	S	S	S	S	S	S	S	S	S	S	S	S	S	S	S	S	R	S	S	S	S
HNB18-1750	S	S	S	S	S	S	S	S	S	S	S	S	S	S	S	S	S	S	S	S	R	S	S	S	S
HNB18-1753	S	S	S	R	S	S	S	S	S	S	S	S	S	S	S	S	S	S	S	S	S	S	S	S	S
HNB18-1759	S	S	S	S	S	S	S	R	S	S	S	S	S	S	S	S	S	R	S	S	R	S	S	S	S
HNB18-1762	S	S	S	R	S	R	S	R	S	S	S	S	S	S	S	S	S	R	S	S	R	S	S	S	S
HNB18-1763	S	S	S	S	S	S	S	S	S	S	S	S	S	S	S	S	S	R	S	S	R	S	S	S	S
HNB18-1767	S	S	S	S	S	S	S	S	S	S	S	S	S	S	S	S	S	S	S	S	R	S	S	S	S
HNB18-1771	S	S	S	R	S	S	S	S	S	S	S	S	S	S	S	S	S	R	S	S	R	S	S	S	S
HNB18-1780	S	S	S	S	S	S	S	R	S	S	S	S	S	S	S	S	S	S	S	S	R	S	S	S	S
HNB18-1784	S	S	S	S	S	S	S	S	S	S	S	S	S	S	S	S	S	R	S	S	R	S	S	S	S
HNB18-1786	S	S	S	S	S	S	S	S	S	S	S	S	S	S	S	S	S	S	S	S	R	S	S	S	S
HNB18-1787	S	S	S	S	S	R	S	R	R	S	S	S	S	S	S	S	S	R	S	S	R	S	S	S	S
HNB18-1792	S	S	S	S	S	S	S	S	S	S	S	S	S	S	S	S	S	S	S	S	R	S	S	S	S
HNB18-1793	S	S	S	S	S	S	S	S	S	S	S	S	S	S	S	S	S	S	S	S	R	S	S	S	S
HNB18-1798	S	S	S	R	R	S	S	R	S	S	S	S	S	S	S	S	S	S	S	S	R	S	S	S	S
HNB18-1802	S	S	S	S	S	S	S	S	S	S	S	S	S	S	S	S	S	S	S	S	R	S	S	S	S
HNB18-1807	S	R	S	S	S	R	S	R	S	S	R	S	R	S	S	R	S	R	S	S	R	S	S	S	S
HNB18-1810	S	S	S	R	R	S	R	R	S	S	R	S	S	S	S	R	R	R	S	S	R	S	S	S	S
HNB18-1812	S	S	S	R	R	R	S	S	S	S	S	S	S	S	S	R	R	S	S	S	R	S	S	S	S
HNB18-1823	S	S	S	R	R	R	S	R	S	S	S	S	S	S	S	S	R	S	S	S	R	S	S	S	S
HNB18-1827	S	S	S	R	R	R	S	S	S	S	S	S	S	S	S	S	S	S	S	S	R	S	S	S	S
HNB18-1829	S	S	S	S	S	S	S	S	S	S	S	S	S	S	S	S	S	S	S	S	R	S	S	S	S
HNB18-1833	S	S	S	R	S	S	S	S	S	S	S	S	S	S	S	S	S	R	S	S	R	S	S	S	S
HNB18-1843	S	S	S	R	S	S	S	R	S	S	S	S	S	S	S	S	S	R	S	S	R	S	S	S	S
HNB18-1844	S	S	S	S	S	S	S	R	S	S	S	S	S	S	S	S	S	S	S	S	R	S	S	S	S
HNB18-1850	S	S	S	R	S	S	S	S	S	S	S	S	S	S	S	S	R	S	S	S	R	R	R	S	S
HNB18-1855	S	S	S	R	S	S	S	S	R	S	S	S	S	S	S	S	S	S	S	S	R	S	R	S	S
HNB18-1859	S	S	S	R	S	R	S	R	R	S	R	R	R	R	S	S	R	R	S	S	R	S	S	S	S
HNB18-1863	S	S	S	S	S	R	S	S	S	S	S	S	S	S	S	S	S	S	S	S	S	S	S	S	S
HNB18-1865	S	S	S	R	S	S	S	S	S	S	S	S	S	R	S	S	S	S	S	S	R	S	S	R	S
HNB18-1873	S	S	S	S	S	S	S	S	S	S	S	S	S	S	S	S	S	S	S	S	R	S	R	S	S
HNB18-1874	S	S	S	S	S	S	S	S	S	S	S	S	S	S	S	S	S	S	S	S	R	S	S	S	S
HNB18-1879	S	S	S	R	S	S	S	S	S	S	S	S	S	S	S	S	R	S	S	S	R	S	S	S	S
HNB18-1886	S	S	S	R	S	S	S	S	S	S	S	S	S	R	S	S	S	S	S	S	R	S	S	S	S
HNB18-1892	S	S	S	S	S	S	S	S	R	S	S	S	S	S	S	S	S	S	S	S	R	S	S	S	S
HNB18-1893	S	S	S	S	S	S	S	S	R	S	S	S	S	S	S	S	S	S	S	S	R	R	S	S	S
HNB18-1897	S	S	S	S	S	R	S	S	S	S	S	S	S	S	S	S	S	S	S	S	R	R	S	S	S
HNB18-1898	S	S	S	S	S	S	S	S	S	S	S	S	S	S	S	S	S	S	S	S	S	S	S	S	S
HNB18-1901	S	S	S	S	S	S	S	S	S	S	S	S	S	S	S	S	S	S	S	S	S	S	S	S	S
HNB18-1908	S	S	S	R	S	R	S	R	S	S	S	S	S	S	S	S	S	R	S	S	R	S	R	S	S
HNB18-1918	S	S	S	S	S	S	S	S	S	S	S	S	S	S	S	S	R	R	S	S	R	S	R	S	S
HNB18-1919	S	S	S	R	R	S	S	S	S	S	S	S	S	S	S	S	R	S	S	S	R	S	S	S	S
HNB18-1921	S	S	S	R	S	S	S	S	S	S	S	S	S	S	S	S	S	S	S	S	R	S	S	S	S
HNB18-1922	S	S	S	S	S	S	S	S	S	S	S	S	S	S	S	S	S	S	S	S	S	S	S	S	S
HNB18-1926	S	S	S	S	S	S	S	S	R	S	S	S	S	S	S	S	S	S	S	S	R	S	S	S	S
HNB18-1931	S	S	S	S	S	S	S	S	S	S	S	S	S	S	S	S	S	S	S	S	S	S	S	S	S
HNB18-1934	S	S	S	S	S	S	S	S	S	S	S	S	S	S	S	S	S	S	S	S	S	S	S	S	S
HNB18-1935	S	S	S	S	S	S	S	S	S	S	S	S	S	S	S	S	S	R	S	S	S	S	S	S	S
HNB18-1939	S	S	S	S	S	S	S	S	S	S	S	S	S	S	S	S	S	S	S	S	R	S	S	S	S
HNB18-1943	S	S	S	S	S	S	S	S	R	S	S	S	S	S	S	S	S	S	S	S	R	S	S	S	S
HNB18-1948	S	S	S	S	S	S	S	S	S	S	S	S	S	S	S	S	S	S	S	S	R	S	S	S	S
HNB18-1975	S	S	S	S	S	S	S	S	S	S	S	S	S	S	S	S	S	S	S	S	S	S	S	S	S
HNB18-1979	S	S	S	S	S	S	S	S	S	S	S	S	S	S	S	S	S	R	S	S	S	S	S	S	S
HNB18-1980	S	S	S	S	S	S	S	S	S	S	S	S	S	S	S	S	S	R	S	S	S	R	S	S	S
HNB18-1982	S	S	S	S	S	S	S	S	R	S	S	S	S	S	S	S	S	R	S	S	R	R	S	S	S
HNB18-1986	S	S	S	S	S	S	S	S	S	S	S	S	S	S	S	S	S	R	S	S	S	S	S	S	S
HNB18-1987	S	S	S	S	S	S	S	S	S	S	S	S	S	S	S	S	S	R	S	S	R	R	S	S	S
HNB18-1993	S	S	S	S	S	S	S	S	R	S	S	S	S	S	S	S	S	S	S	S	S	R	R	S	S
HNB18-1997	S	S	S	S	S	S	S	S	S	S	S	S	S	S	S	S	S	R	S	S	S	S	S	S	S
HNB18-1999	S	S	S	S	S	S	S	S	S	S	S	S	S	S	S	S	S	S	S	S	S	S	S	S	S
HNB18-2000	S	S	S	S	S	S	S	S	S	S	S	S	S	S	S	S	S	S	S	S	R	S	S	S	S
HNB18-2001	S	S	S	S	S	S	S	S	S	S	S	S	S	S	S	S	S	S	S	S	R	S	S	S	S
HNB18-2002	S	S	S	S	S	S	S	S	S	S	S	S	S	S	S	S	S	S	S	S	S	S	S	S	S
HNB18-2017	S	S	S	S	S	S	S	S	S	S	S	S	S	S	S	S	S	S	S	S	S	S	S	S	S
HNB18-2022	S	S	S	S	S	S	S	S	S	S	S	S	S	S	S	S	S	R	S	S	S	R	S	S	S
HNB18-2027	S	S	S	S	S	S	S	S	S	S	S	S	S	S	S	S	S	S	S	S	S	S	S	S	S
HNB18-2028	S	S	S	S	S	S	S	S	S	S	S	S	S	S	S	S	S	S	S	S	S	S	S	S	S
HNB18-2029	S	S	S	S	S	S	S	S	S	S	S	S	S	S	S	S	S	S	S	S	S	S	S	S	S
HNB18-2036	S	S	S	R	S	R	R	R	R	S	S	S	S	S	S	S	S	R	S	S	R	R	R	S	S
HNB18-2037	S	S	S	S	S	S	S	S	S	S	S	S	S	S	S	S	S	S	S	S	S	S	S	S	S
HNB18-2040	S	S	S	S	S	S	S	S	S	S	S	S	S	S	S	S	S	S	S	S	S	S	S	S	S
HNB18-2043	S	S	S	S	S	S	S	S	S	S	S	S	S	S	S	S	S	S	S	S	S	S	S	S	S
HNB18-2045	S	S	S	S	S	R	S	S	S	S	S	S	S	S	S	S	S	S	S	S	R	S	S	S	S
HNB18-2048	S	S	S	S	S	S	S	S	S	S	S	S	S	S	S	S	S	S	S	S	R	S	S	S	S
HNB18-2053	S	S	S	S	S	S	S	S	S	S	S	S	S	S	S	S	S	S	S	S	S	S	S	S	S
HNB18-2057	S	S	S	S	S	S	S	S	S	S	S	S	S	S	S	S	S	S	S	S	S	S	S	S	S
HNB18-2059	S	S	S	S	S	S	S	S	S	S	S	S	S	S	S	S	S	S	S	S	S	S	S	S	S
HNB18-2060	S	S	S	S	S	S	S	S	S	S	S	S	S	S	S	S	S	S	S	S	S	S	S	S	S
HNB18-2079	S	S	S	S	S	S	S	S	S	S	S	S	S	S	S	S	S	S	S	S	R	R	S	S	S
HNB18-2084	S	S	S	S	S	S	S	S	S	S	S	S	S	S	S	S	S	S	S	S	S	S	S	S	S
HNB18-2089	S	S	S	S	S	S	S	S	S	S	S	S	S	S	S	S	S	S	S	S	S	S	S	S	S
HNB18-2097	S	S	S	S	S	S	S	S	S	S	S	S	S	S	S	S	S	S	S	S	S	R	S	S	S
HNB18-2102	S	S	S	S	S	S	S	S	S	S	S	S	S	S	S	S	S	S	S	S	S	S	S	S	S
HNB18-2107	S	S	S	S	S	S	S	S	S	S	S	S	S	S	S	S	S	S	S	S	S	R	S	S	S
HNB18-2116	S	S	S	S	S	R	S	S	S	S	S	S	S	S	S	S	S	S	S	S	R	S	R	S	S
HNB18-2121	S	S	S	S	S	S	S	S	S	S	S	S	S	S	S	S	S	S	S	S	R	S	S	S	S
HNB18-2123	S	S	S	S	S	S	S	S	R	S	S	S	S	S	S	S	S	S	S	S	R	S	R	S	S
HNB18-2127	S	S	S	R	S	S	S	R	S	S	S	S	S	S	S	S	R	S	S	S	R	S	R	S	S
HNB18-2139	S	S	S	S	S	S	S	S	R	S	S	S	S	S	S	S	S	S	S	S	R	R	S	S	S
HNB18-2144	S	S	S	S	S	R	S	S	S	S	S	S	S	S	S	S	S	S	S	S	S	S	S	S	S
HNB18-2149	S	S	S	S	S	S	S	S	R	S	R	S	S	S	S	S	S	S	S	S	R	R	R	S	S
HNB18-2374	S	S	S	S	S	S	S	S	S	S	S	S	S	S	S	S	S	S	S	S	S	R	S	S	S
HNB18-2377	S	S	S	S	S	S	S	S	R	S	S	S	S	S	S	S	S	S	S	S	S	S	S	S	S
HNB18-2380	S	S	S	S	S	S	S	S	R	S	S	S	S	S	S	S	S	S	S	S	S	S	S	S	S
HNB18-2382	S	S	S	S	S	S	S	S	R	S	S	S	S	S	S	S	S	S	S	S	S	S	R	S	S
HNB18-2385	S	S	S	S	S	S	S	S	S	S	S	S	S	S	S	S	S	S	S	S	S	R	S	S	S
HNB18-2389	S	S	S	S	S	S	S	R	R	S	S	S	S	S	S	S	S	R	S	S	R	S	S	S	S
HNB18-2392	S	S	S	S	S	S	S	S	R	S	S	S	S	S	S	S	S	R	S	S	R	S	S	S	S
HNB18-2395	S	S	S	S	S	S	S	S	R	S	S	S	S	S	S	S	S	S	S	S	R	R	R	S	S
HNB18-2403	S	S	S	S	S	S	S	R	S	S	S	S	S	S	S	S	S	R	S	S	R	R	S	S	S
HNB18-2407	S	S	S	S	S	S	S	R	R	S	S	S	S	S	S	S	S	R	S	S	R	S	S	S	S
HNB18-2410	S	S	S	S	S	S	R	R	S	S	S	S	S	S	S	S	R	R	S	S	R	S	R	S	S
HNB18-2419	S	S	S	S	S	R	S	R	R	S	S	S	S	S	S	S	S	S	S	S	S	S	S	S	S
HNB18-2421	S	S	S	S	S	S	S	S	S	S	S	S	S	S	S	S	S	S	S	S	R	S	R	S	S
HNB18-2425	S	S	S	R	S	R	R	R	S	S	S	S	S	S	S	S	R	S	S	S	S	S	S	S	S
HNB18-2430	S	S	S	S	S	S	S	S	S	S	S	S	S	S	S	S	S	S	S	S	S	R	R	S	S
HNB18-2434	S	S	S	S	S	R	S	S	R	S	S	S	S	S	S	S	S	S	S	S	R	R	R	S	S
HNB18-2437	S	S	S	S	S	S	S	S	S	S	S	S	S	S	S	S	S	S	S	S	R	S	R	S	S
HNB18-2441	S	S	S	S	S	S	S	S	R	S	S	S	S	S	S	S	S	S	S	S	S	S	S	S	S
HNB18-2444	S	S	S	S	S	S	S	S	S	S	S	S	S	S	S	S	S	S	S	S	S	S	S	S	S
HNB18-2446	S	S	S	S	S	S	R	S	S	S	S	S	S	S	S	R	S	S	S	S	S	S	S	S	S
HNB18-2449	S	S	S	S	S	S	S	S	S	S	S	S	S	S	S	S	S	S	S	S	S	S	S	S	S
HNB18-2452	S	S	S	S	S	S	S	S	S	S	S	S	S	S	S	S	S	S	S	S	S	S	S	S	S
HNB18-2455	S	S	S	S	S	S	S	S	R	S	S	S	S	S	S	S	S	S	S	S	S	S	S	S	S
HNB18-2460	S	S	S	S	S	S	S	S	R	S	S	S	S	S	S	S	S	S	S	S	R	S	S	S	S
HNB18-2463	S	S	S	S	S	S	S	S	S	S	S	S	S	S	S	S	S	S	S	S	S	S	R	S	S
HNB18-2467	S	S	S	S	S	S	S	S	S	S	S	S	S	S	S	S	S	S	S	S	S	S	R	S	S
HNB18-2470	S	S	S	S	S	S	S	S	R	S	S	S	S	S	S	S	S	S	S	S	R	S	S	S	S
HNB18-2471	S	S	S	S	S	S	S	S	S	S	S	S	S	S	S	S	S	R	S	S	R	S	S	S	S
HNB18-2475	S	S	S	S	S	S	S	S	S	S	S	S	S	S	S	S	S	S	S	S	S	S	S	S	S
HNB18-2477	S	S	S	S	R	S	S	S	S	S	S	S	S	S	S	S	S	S	S	S	R	S	R	S	S
HNB18-2479	S	S	S	R	S	S	S	S	S	S	S	S	S	S	S	S	S	S	S	S	R	S	S	S	S
HNB18-2484	S	S	S	S	S	S	S	S	S	S	S	S	S	S	S	S	R	S	S	S	R	S	R	S	S
HNB18-2489	S	S	S	R	R	S	S	S	S	S	S	S	S	S	S	S	R	S	S	S	R	S	S	S	S
HNB18-2494	S	S	S	S	S	S	S	S	S	S	S	S	S	S	S	S	S	S	S	S	R	S	R	S	S
HNB18-2497	S	S	S	R	R	S	S	S	S	S	S	S	S	S	S	S	S	S	S	S	R	S	R	S	S
HNB18-2500	S	S	S	R	R	S	S	S	S	S	S	S	S	S	S	S	R	S	S	S	R	S	S	S	S
HNB18-2507	S	S	S	S	S	S	S	S	S	S	S	S	S	S	S	S	S	S	S	S	R	S	R	S	S
HNB18-2509	S	S	S	S	S	S	S	S	S	S	S	S	S	S	S	S	S	S	S	S	S	S	R	S	S
HNB18-2514	S	S	S	S	S	S	S	S	S	S	S	S	S	S	S	S	S	S	S	S	S	S	S	S	S
HNB18-2517	S	S	S	S	S	R	S	S	R	S	S	S	S	S	S	S	S	S	S	S	S	S	S	S	S
HNB18-2521	S	S	S	S	S	S	S	S	S	S	S	S	S	S	S	S	S	S	S	S	S	S	S	S	S
HNB18-2522	S	S	S	S	S	S	S	S	S	S	S	S	S	S	S	S	S	S	S	S	S	S	S	S	S
HNB18-2527	S	S	S	S	S	S	S	S	S	S	S	S	S	S	S	S	S	S	S	S	R	S	S	S	S
HNB18-2530	S	S	S	S	S	S	S	S	S	S	S	S	S	S	S	S	S	S	S	S	S	S	S	S	S
HNB18-2535	S	S	S	S	S	S	S	S	R	S	S	S	S	S	S	S	S	R	S	S	S	S	R	S	S
HNB18-2539	S	S	S	S	S	S	S	S	S	S	S	S	S	S	S	S	S	S	S	S	R	S	R	S	S
HNB18-2540	S	S	S	S	S	S	S	S	R	S	S	S	S	S	S	S	S	S	S	S	R	S	S	S	S
HNB18-2545	S	S	S	S	S	S	S	S	S	S	S	S	S	S	S	S	S	S	S	S	S	S	R	S	S
HNB18-2550	S	S	S	R	S	S	S	S	S	S	S	S	S	S	S	S	S	S	S	S	S	R	R	S	S
HNB18-2555	S	S	S	R	S	S	S	S	R	S	S	S	S	S	S	S	S	S	S	S	R	S	S	S	S
HNB18-2560	S	S	S	R	S	S	S	S	S	S	S	S	S	S	S	S	R	S	S	S	R	S	S	S	S
HNB18-2562	S	S	S	R	S	S	S	S	R	S	S	S	S	S	S	S	S	S	S	S	R	S	S	S	S
HNB18-2565	S	S	S	R	S	S	S	S	S	S	S	S	S	S	S	S	S	S	S	S	R	S	R	S	S
HNB18-2571	S	S	S	S	S	S	S	S	R	S	S	S	S	S	S	S	S	R	S	S	R	S	S	S	S
HNB18-2574	S	S	S	S	S	R	S	S	S	S	S	S	S	S	S	R	S	S	S	S	R	S	S	S	S
HNB18-2577	S	S	S	S	S	S	S	S	R	S	S	S	S	S	S	R	S	S	S	S	S	S	S	S	S
HNB18-2581	S	S	S	R	S	R	S	S	R	S	S	S	S	S	S	S	S	S	S	S	R	S	S	S	S
HNB18-2586	S	S	S	S	S	S	S	S	R	S	S	S	S	S	S	S	S	S	S	S	R	S	S	S	S
HNB18-2762	S	S	S	S	S	S	S	S	R	S	S	S	S	S	S	R	S	S	S	S	S	S	S	S	S
HNB18-2767	S	S	S	S	S	S	S	S	S	S	S	S	S	S	S	S	S	S	S	S	S	S	S	S	S
HNB18-2769	S	R	S	S	S	S	S	S	R	S	S	S	S	S	S	R	S	S	S	S	S	S	S	S	S
HNB18-2771	S	S	S	S	S	S	S	S	S	S	S	S	S	S	S	R	S	S	S	S	S	S	S	S	S
HNB18-2772	S	R	S	S	S	S	R	S	S	S	S	S	S	S	S	R	S	S	S	S	S	S	S	S	S
HNB18-2773	S	R	S	S	S	S	R	S	S	R	S	S	S	S	S	S	S	S	S	R	S	S	S	S	S
HNB18-2774	S	R	S	S	S	S	R	S	S	S	S	S	S	S	S	S	S	S	S	S	S	S	S	S	S
HNB18-2776	S	S	S	S	S	S	S	S	S	S	S	S	S	S	S	S	S	S	S	S	S	S	S	S	S
HNB18-2777	S	S	S	S	S	S	S	S	S	S	S	S	S	S	S	S	S	S	S	S	S	S	S	S	S
HNB18-2779	S	S	S	S	S	S	R	S	S	S	S	S	S	S	S	R	S	S	S	S	S	S	S	S	S
HNB18-2783	S	S	S	S	S	S	S	S	S	S	S	S	S	S	S	S	S	S	S	S	R	S	S	S	S
HNB18-2785	S	S	S	S	S	S	R	S	S	S	S	S	S	S	S	S	S	S	S	S	R	S	S	S	S
HNB18-2797	S	S	S	S	R	S	R	S	S	R	S	S	S	S	S	S	S	S	S	S	S	S	S	S	S
HNB18-2803	S	S	S	S	S	R	R	S	S	S	S	S	S	S	S	S	S	S	S	S	S	S	S	S	S
HNB18-2810	S	S	S	S	S	S	S	S	R	S	S	S	S	S	S	S	S	S	S	S	S	S	S	S	S
HNB18-2812	S	S	S	S	R	S	R	S	S	S	S	S	S	S	S	S	S	S	S	S	S	S	S	S	S
HNB18-2816	S	S	S	S	S	S	S	S	R	S	S	S	S	S	S	R	S	S	S	S	S	S	S	S	S
HNB18-2822	S	S	S	S	S	S	S	S	S	S	S	S	S	S	S	R	S	S	S	S	S	S	S	S	S
HNB18-2823	S	R	S	S	S	S	S	S	R	R	S	S	S	S	S	S	S	S	S	S	S	S	S	S	S
HNB18-2825	S	S	S	S	S	S	S	S	S	S	S	S	S	S	S	S	S	S	S	S	S	S	S	S	S
HNB18-2827	S	S	S	S	S	S	R	S	R	S	S	S	S	S	S	S	S	S	S	S	S	S	S	S	S
HNB18-2829	S	R	S	S	S	S	S	S	R	S	S	S	S	S	S	R	S	S	S	S	S	S	S	S	S
HNB18-2831	S	R	S	S	S	S	R	S	S	S	S	S	S	S	S	R	S	S	S	S	S	S	S	S	S
HNB18-2832	S	S	S	S	S	S	S	S	R	S	S	S	S	S	S	R	S	S	S	S	S	S	S	S	S
HNB18-2840	S	S	S	S	S	S	R	S	S	R	S	S	S	S	S	S	S	S	S	S	S	R	S	S	S

## Sheet: Sheet1
	Table S2. Pathogenicity of all Magnaporthe oryzae isolates on MLs
	N#a	24 Monogenic lines b
		Pia	Pii	Piks	Pik	Pikp	Pikh	Piz	Piz5	Piz-t	Pita	Pib	Pit	Pish	Pi1	Pi3	Pi5	Pi7	Pi9	Pi12	Pi19	Pikm	Pi20	Pita2	Pi11	LTHc
	HN16-1	S	S	S	S	S	S	S	S	R	S	S	S	S	S	S	S	S	S	S	S	R	S	R	S	S
	HN16-2	S	S	S	S	S	S	S	R	R	S	S	S	S	R	S	S	S	S	S	S	R	S	R	S	S
	HN16-3	S	S	S	R	S	R	R	R	R	S	S	S	R	R	S	S	S	S	S	S	R	S	R	S	S
	HN16-4	S	S	S	S	S	S	S	R	R	S	S	S	S	R	S	S	S	S	S	S	R	S	R	S	S
	HN16-5	S	S	S	R	S	S	S	R	R	S	S	S	R	S	S	S	S	R	S	S	R	S	R	S	S
	HN16-6	S	S	S	S	S	R	S	S	R	S	S	S	S	R	S	S	S	R	S	S	R	S	R	S	S
	HN16-7	S	S	S	S	S	S	S	S	R	S	S	S	S	R	S	S	S	R	S	S	R	S	R	S	S
	HN16-9	S	S	S	S	S	S	S	S	R	S	S	S	S	R	S	S	S	S	S	S	R	S	R	S	S
	HN16-10	S	S	S	S	S	S	S	R	R	S	S	S	R	R	S	S	S	R	S	S	S	S	R	S	S
	HN16-11	S	S	S	S	S	S	S	R	R	S	S	S	R	R	S	S	S	R	S	S	R	S	R	S	S
	HN16-14	S	S	S	R	S	S	R	R	R	S	S	S	R	S	S	S	S	R	S	S	R	S	R	S	S
	HN16-15	S	S	S	S	S	S	S	R	R	S	S	S	S	S	S	S	S	R	S	S	R	S	R	S	S
	HN16-16	S	S	S	R	S	S	S	R	S	S	S	S	S	R	S	S	S	R	S	S	R	S	S	S	S
	HN16-17	S	S	S	S	S	S	S	R	R	S	S	S	R	R	S	S	S	R	S	S	R	S	R	S	S
	HN16-18	S	S	S	R	S	R	S	R	R	S	S	S	S	R	S	S	S	R	S	S	R	S	S	S	S
	HN16-19	S	S	S	S	S	S	S	S	S	S	S	S	R	R	S	S	S	R	S	S	S	S	R	S	S
	HN16-20	S	S	S	S	S	S	S	R	S	S	S	S	S	S	S	S	S	R	S	S	S	S	R	S	S
	HN16-21	S	S	S	R	S	S	S	S	R	S	S	S	S	S	S	S	S	S	S	S	R	S	R	S	S
	HN16-23	S	S	S	S	S	R	S	S	S	S	S	S	S	R	S	S	S	R	S	S	S	S	R	S	S
	HN16-25	S	S	S	S	S	S	S	R	R	S	S	S	S	R	R	S	S	S	S	S	S	S	R	S	S
	HN16-26	S	S	S	R	S	R	R	R	R	S	S	S	R	S	R	S	S	R	S	S	R	S	R	S	S
	HN16-27	S	S	S	S	S	R	S	S	S	S	S	S	R	S	S	S	S	R	S	S	R	S	R	S	S
	HN16-28	S	S	S	R	S	R	R	R	S	S	S	S	S	R	S	S	S	R	S	S	R	S	R	S	S
	HN16-31	S	S	S	R	R	S	S	R	S	S	S	S	S	S	S	S	S	S	S	S	R	S	R	S	S
	HN16-32	S	S	S	S	R	R	S	R	S	S	S	S	S	S	S	S	R	S	S	S	S	S	R	S	S
	HN16-33	S	R	S	S	S	S	R	R	R	S	S	S	R	S	S	R	S	S	S	S	S	S	S	S	S
	HN16-34	S	R	S	S	S	S	R	R	S	S	S	R	S	S	S	S	S	S	S	S	S	S	S	S	S
	HN16-35	S	S	S	R	R	R	R	R	S	S	S	S	S	R	S	S	S	S	S	S	S	S	R	S	S
	HN16-36	S	S	S	R	R	R	S	R	S	S	S	S	S	R	S	R	S	S	S	S	R	S	R	S	S
	HN16-37	R	S	S	R	R	R	R	R	S	S	S	S	R	R	R	R	R	R	S	S	R	S	R	R	R
	HN16-38	S	S	S	S	R	R	S	S	S	S	S	S	S	R	S	S	R	S	S	S	R	S	R	S	S
	HN16-39	S	S	S	R	R	S	S	S	S	S	S	S	S	R	S	S	R	S	S	S	R	S	R	S	S
	HN16-41	S	S	S	R	R	S	S	R	S	S	S	S	S	R	R	S	S	R	S	S	R	S	R	S	S
	HN16-43	S	S	S	R	S	R	S	S	R	S	S	S	S	R	S	S	S	S	S	S	R	S	S	S	S
	HN16-44	S	S	S	R	S	R	S	S	S	S	S	S	S	S	S	S	S	S	S	S	R	S	R	S	S
	HN16-45	S	S	S	R	R	S	S	R	S	S	S	S	S	S	S	S	R	S	S	S	R	S	S	S	S
	HN16-46	S	S	S	R	R	R	S	R	S	S	S	S	S	S	S	S	S	S	S	S	S	S	R	S	S
	HN16-48	S	S	S	S	S	S	S	R	S	S	S	S	S	S	S	S	S	S	S	S	S	S	R	S	S
	HN16-49	S	S	S	S	S	S	S	S	S	S	S	R	S	S	S	S	S	S	S	S	S	S	S	S	S
	HN16-50	S	S	S	S	S	S	S	R	S	S	S	S	S	S	R	R	S	S	S	S	S	S	S	S	S
	HN16-52	S	S	S	R	R	R	S	R	S	S	S	S	S	S	S	S	R	R	S	S	R	S	R	S	S
	HN16-54	S	S	S	R	S	S	S	R	S	S	S	S	S	R	S	S	S	R	S	S	R	S	S	S	S
	HN16-55	S	S	S	R	S	R	S	R	R	S	S	S	S	R	S	S	S	R	S	S	R	S	R	S	S
	HN16-56	S	S	S	R	S	R	S	R	S	S	S	S	S	R	S	S	S	R	S	S	R	S	R	S	S
	HN16-57	S	S	S	R	S	S	S	S	R	S	S	S	S	S	S	S	S	R	S	S	R	S	S	S	S
	HN16-58	S	S	S	S	S	S	S	R	S	S	S	S	S	R	S	S	S	S	S	S	R	S	R	S	S
	HN16-59	S	S	S	S	S	R	S	R	R	S	S	S	S	S	S	S	S	S	S	S	R	S	S	S	S
	HN16-63	S	S	S	S	S	S	S	S	R	S	S	S	S	S	S	S	S	S	S	S	R	S	R	S	S
	HN16-64	S	S	S	R	S	S	S	R	R	S	S	S	S	R	S	S	S	S	S	S	R	S	R	S	S
	HN16-65	S	S	S	S	S	S	S	R	R	S	S	S	R	R	S	S	S	S	S	S	S	S	R	S	S
	HN16-66	S	S	S	S	S	S	S	R	R	S	S	S	S	S	S	S	S	S	S	S	R	S	R	S	S
	HN16-67	S	S	S	S	S	S	S	R	R	S	S	S	S	S	S	S	S	S	S	S	R	S	S	S	S
	HN16-68	S	S	S	S	S	S	S	S	R	S	S	S	S	S	S	S	S	S	S	S	R	S	R	S	S
	HN16-69	S	S	S	S	S	S	S	S	S	S	S	S	S	S	S	S	S	R	S	S	R	S	S	S	S
	HN16-71	S	S	S	S	S	R	S	S	S	S	S	S	S	S	S	S	S	S	S	S	S	S	R	S	S
	HN16-72	S	S	S	S	S	S	S	S	S	S	S	S	S	S	S	S	S	R	S	S	S	S	R	S	S
	HN16-73	S	S	S	S	S	R	S	S	R	S	S	S	S	S	S	S	S	S	S	S	S	S	S	S	S
	HN16-74	S	S	S	S	S	S	S	S	S	S	S	S	S	S	S	S	S	S	S	S	R	S	R	S	S
	HN16-75	S	S	S	S	S	R	S	S	S	S	S	S	S	S	S	S	S	R	S	S	S	S	S	S	S
	HN16-76	S	S	S	S	R	S	S	S	S	S	S	S	S	S	S	S	R	S	S	S	R	S	R	S	S
	HN16-77	S	S	S	S	S	S	S	S	S	S	S	S	S	S	S	S	S	S	S	S	S	S	R	S	S
	HN16-78	S	S	S	R	R	S	S	S	S	S	S	S	S	S	S	S	R	S	S	S	R	S	S	S	S
	HN16-79	S	S	S	S	S	R	S	S	S	S	S	S	S	S	S	S	S	S	S	S	R	S	S	S	S
	HN16-80	S	S	S	R	S	R	S	S	S	S	S	S	S	S	S	S	S	R	S	S	R	S	R	S	S
	HN16-81	S	S	S	S	S	S	S	S	R	S	S	S	S	S	S	S	S	S	S	S	R	S	R	S	S
	HN16-82	S	S	S	S	S	S	S	S	S	S	S	S	S	S	S	S	S	S	S	S	S	S	R	S	S
	HN16-84	S	S	S	S	S	S	S	S	S	S	S	S	S	R	S	S	S	S	S	S	R	S	R	S	S
	HN16-85	S	S	S	S	S	R	S	S	S	S	S	S	S	R	S	S	S	S	S	S	R	S	R	S	S
	HN16-87	S	S	S	S	S	S	S	S	R	S	S	S	S	S	S	S	S	R	S	S	S	S	S	S	S
	HN16-88	S	S	S	S	S	S	S	S	R	S	S	S	S	S	S	S	S	S	S	S	R	S	R	S	S
	HN16-91	S	R	R	R	S	R	R	R	S	S	S	S	S	S	S	S	S?	?	S	R	R	S	R	S	R
	HN16-92	S	S	S	S	S	R	S	R	R	S	S	S	S	R	S	S	S	S	S	S	R	S	S	S	S
	HN16-93	S	S	S	S	S	S	S	S	S	S	S	S	S	R	S	S	S	S	S	S	R	S	S	S	S
	HN16-94	S	S	S	R	R	S	S	R	S	S	S	S	S	R	S	R	R	S	S	S	R	S	S	S	S
	HN16-95	S	R	S	R	R	R	S	S	S	S	S	S	S	R	R	R	R	S	S	S	R	S	S	S	S
	HN16-100	S	S	S	R	R	S	S	R	S	S	S	S	S	R	S	S	R	S	S	S	R	S	R	S	S
	HN16-101	S	S	S	R	R	R	S	R	S	S	S	S	S	R	R	S	R	S	S	S	R	S	R	S	S
	HN16-102	S	S	S	S	R	R	S	R	S	S	S	S	S	R	S	S	R	S	S	S	R	S	R	S	S
	HN16-104	S	S	S	R	S	S	S	R	R	S	S	S	R	R	S	S	S	R	S	S	R	S	R	S	S
	HN16-105	S	S	S	R	S	R	S	R	R	S	S	S	R	R	S	S	S	R	S	S	R	S	R	S	S
	HN16-109	S	S	S	S	S	S	S	R	R	S	S	S	R	R	S	S	S	R	S	S	R	R	R	S	S
	HN16-111	S	S	S	R	S	S	S	R	R	S	S	S	S	R	S	S	S	R	S	S	R	S	R	S	S
	HN16-112	S	S	S	R	S	R	S	R	R	S	S	S	S	S	S	S	S	R	S	S	R	S	R	S	S
	HN16-113	S	S	S	S	S	S	S	S	R	S	S	S	S	S	S	S	S	S	S	S	R	S	R	S	S
	HN16-114	S	S	S	S	S	S	S	R	R	S	S	S	S	R	S	S	S	R	S	S	R	S	R	S	S
	HN16-116	R	S	S	S	S	R	S	R	R	S	S	S	S	R	S	S	S	R	S	S	R	R	R	S	S
	HN16-117	S	S	S	S	S	R	R	R	R	S	S	S	R	R	S	S	S	R	S	S	R	R	R	S	S
	HN16-118	S	S	S	S	S	R	R	R	S	S	S	S	R	S	S	S	S	S	S	R	R	R	S	R	S
	HN16-119	S	S	S	R	S	S	S	R	R	S	S	S	S	S	S	S	S	R	S	S	S	S	S	S	S
	HN16-120	S	S	S	S	S	R	S	R	R	S	S	S	S	S	S	S	S	R	S	S	R	R	S	S	S
	HN16-121	S	S	S	R	S	S	S	R	R	S	S	S	S	R	S	S	S	R	S	S	R	S	S	S	S
	HN16-122	S	S	S	S	S	R	S	R	R	S	S	S	S	R	S	S	S	R	S	S	R	S	R	S	S
	HN16-123	S	S	S	R	S	S	R	R	R	S	S	S	S	R	S	S	S	R	S	S	R	S	R	S	S
	HN16-124	S	S	S	R	S	R	S	R	R	S	S	S	S	R	S	S	S	R	S	S	R	S	S	S	S
	HN16-126	S	S	S	S	S	R	S	R	R	S	S	S	S	R	S	S	S	R	S	S	R	S	R	S	S
	HN16-127	S	S	S	R	S	S	S	R	R	S	S	S	S	S	S	S	S	R	S	S	R	S	R	S	S
	HN16-128	S	S	S	S	S	R	S	R	R	S	S	S	S	R	S	S	S	R	S	S	R	S	R	S	S
	HN16-129	S	S	S	R	S	S	S	R	R	S	S	S	S	R	S	R	S	R	S	S	R	S	R	S	S
	HN16-130	S	S	S	S	S	R	S	R	S	S	S	S	S	R	S	R	S	R	S	S	R	S	R	S	S
	HN16-131	S	S	S	S	S	S	R	R	S	S	S	S	S	R	S	R	S	R	S	S	R	S	R	S	S
	HN16-132	S	S	S	R	S	R	R	R	S	S	S	S	S	R	S	R	S	R	S	S	R	S	R	S	S
	HN16-134	S	S	S	R	R	R	R	R	R	S	S	S	S	R	S	S	S	R	S	S	R	S	S	S	S
	HN16-135	S	S	S	R	S	R	S	R	R	S	S	S	R	R	S	S	R	R	S	S	R	S	S	S	S
	HN16-136	S	S	S	R	R	R	S	R	R	S	S	S	S	R	S	S	R	R	S	S	R	S	S	S	S
	HN16-137	S	S	S	R	S	S	S	R	R	S	S	S	R	R	S	S	R	R	S	S	R	S	S	S	S
	HN16-141	S	S	S	R	R	R	S	R	S	S	S	S	S	R	S	S	R	R	S	S	R	S	R	S	S
	HN16-142	S	S	S	R	R	S	S	R	S	S	S	S	S	R	S	S	R	S	S	S	R	S	R	S	S
	HN16-143	S	S	S	R	R	R	S	R	R	S	S	S	S	R	S	R	R	R	S	S	R	S	R	S	R
	HN16-144	S	S	S	S	R	S	S	R	R	S	S	S	S	R	S	R	S	R	S	S	R	S	R	S	S
	HN16-145	S	S	S	S	S	S	R	R	R	S	S	S	S	R	S	R	R	R	S	S	R	S	R	S	S
	HN16-146	S	S	R	R	R	S	S	R	R	S	S	S	S	R	S	S	R	R	S	S	R	S	S	S	S
	HN16-147	R	R	S	R	R	S	S	R	R	S	S	S	R	R	S	S	R	R	S	S	R	S	S	S	S
	HN16-148	S	S	S	R	R	S	R	R	S	S	S	S	R	R	S	S	S	R	S	S	R	S	S	S	S
	HN16-149	S	S	S	R	R	R	S	S	S	S	S	S	S	R	S	S	R	R	S	S	R	S	S	S	S
	HN16-150	S	S	S	R	R	S	S	R	S	S	S	S	S	R	S	S	R	R	S	S	R	S	R	S	S
	HN16-151	S	S	S	R	R	S	S	R	S	S	S	S	S	R	S	S	R	R	S	S	R	S	R	S	S
	HN16-152	S	S	S	R	R	S	S	R	S	S	S	S	S	R	S	S	R	R	S	S	R	S	R	S	S
	HN16-153	S	S	S	S	R	S	R	R	S	S	S	S	S	R	S	R	S	R	S	S	R	S	R	S	S
	HN16-154	S	S	S	R	R	S	S	S	S	S	S	S	S	R	S	S	R	R	S	S	R	S	R	S	S
	HN16-155	S	S	S	R	R	R	R	S	S	S	S	S	S	R	S	S	S	R	S	S	R	S	R	S	S
	HN16-157	S	S	S	R	R	R	R	R	R	S	S	S	S	R	R	R	R	R	S	S	R	S	S	S	S
	HN16-158	S	S	S	R	R	R	R	R	S	S	S	S	S	R	S	S	S	R	S	S	S	S	R	S	R
	HN16-159	S	S	S	R	R	R	R	R	R	S	S	S	R	R	S	S	R	R	S	S	R	S	R	S	S
	HN16-161	S	S	S	R	R	R	S	R	R	S	S	S	S	S	S	S	R	S	S	S	R	S	R	S	S
	HN16-162	S	S	S	R	R	R	S	R	R	S	S	S	R	R	S	S	R	R	S	S	R	S	S	S	S
	HN16-163	S	S	S	R	R	R	S	R	R	S	S	S	S	S	S	S	R	R	S	S	R	S	S	S	S
	HN16-164	S	S	S	R	R	S	S	S	S	S	S	S	R	R	S	S	R	R	S	S	R	S	S	S	S
	HN16-177	S	S	S	R	R	R	R	R	S	S	S	S	S	S	S	S	R	S	S	S	R	S	R	S	S
	HN16-178	S	S	S	R	R	R	S	S	S	S	S	S	S	R	S	S	R	S	S	S	R	S	S	S	S
	HN16-191	S	S	S	R	S	R	R	R	S	S	S	S	S	S	S	S	S	R	S	S	R	S	S	S	S
	HN16-193	S	S	S	R	S	S	R	R	R	S	S	S	S	R	R	S	R	R	S	S	R	S	R	S	S
	HN16-205	S	S	S	R	R	R	S	R	S	S	S	S	S	R	S	R	R	R	S	S	R	S	S	S	S
	HN16-218	S	S	S	R	R	R	S	R	R	S	S	S	S	S	S	S	R	R	S	S	R	S	S	S	S
	HN16-219	S	S	S	R	R	S	S	R	R	S	S	S	S	R	S	S	R	R	S	S	R	S	S	S	S
	HN16-230	S	S	S	R	R	S	S	R	S	S	S	S	R	R	S	S	R	R	S	S	R	S	S	S	S
	HN16-242	R	S	R	S	R	S	R	R	S	S	S	S	R	S	S	S	S	R	S	S	S	S	S	R	S
	HN16-243	S	S	S	R	R	R	R	R	R	S	S	S	R	R	S	S	R	R	S	S	R	S	S	R	S
	HN16-264	S	S	S	R	R	R	S	R	S	S	S	S	S	R	S	S	R	S	S	S	R	S	R	S	S
	HN16-265	S	S	S	R	S	S	S	S	S	S	S	S	S	R	S	S	R	S	S	S	R	S	R	S	S
	HN16-297	S	S	S	S	S	R	S	R	S	S	S	S	S	S	S	S	S	R	S	S	R	S	R	S	S
	HN16-306	S	S	S	R	R	R	R	R	R	S	S	S	S	R	S	S	R	R	S	S	R	S	S	S	S
	HN16-317	S	S	S	S	S	S	R	S	S	S	S	S	S	R	S	R	S	R	S	S	R	S	R	S	S
	HN16-318	S	S	S	S	S	R	S	R	S	S	S	S	S	R	S	S	S	R	S	S	R	S	R	S	S
	HN16-319	S	S	S	R	R	S	S	S	S	S	S	S	S	R	S	S	R	R	S	S	R	S	R	S	S
	HN16-330	S	S	S	R	R	S	R	R	S	S	S	S	S	R	S	S	R	R	S	S	R	S	R	S	S
	HN16-331	S	S	S	R	R	R	S	S	S	S	S	S	S	R	S	S	R	R	S	S	R	S	S	S	S
	HN16-347	S	S	S	R	R	R	R	R	S	S	S	S	S	R	S	S	S	S	S	S	R	S	S	S	S
	HN16-379	R	R	S	R	R	R	R	R	R	S	S	S	S	R	R	R	S	R	S	S	S	R	R	S	S
	HN16-380	S	R	S	S	S	R	R	R	R	S	S	S	R	S	R	R	S	R	S	S	R	R	R	S	S
	HN16-381	S	R	S	S	S	R	R	R	R	S	S	S	S	R	R	R	S	R	S	S	S	R	R	S	S
	HN16-382	S	R	S	R	S	R	R	R	R	S	S	S	R	R	S	R	S	R	S	S	R	R	R	S	S
	HN16-383	S	S	S	S	R	S	R	R	R	S	S	S	S	S	S	R	S	R	S	S	R	S	R	S	S
	HN16-384	S	S	S	S	S	S	R	R	S	S	S	S	S	R	S	S	S	R	S	S	S	R	R	S	S
	HN16-408	S	S	S	S	S	R	R	R	R	S	S	S	S	S	S	R	S	R	R	S	S	R	R	R	S
	HN16-409	S	S	S	S	S	R	R	R	R	S	S	S	R	R	S	R	S	R	S	S	R	S	R	R	S
	HN16-410	S	S	S	S	S	R	S	R	S	S	R	S	R	R	S	S	S	S	S	S	S	R	R	R	S
	HN16-411	S	S	S	S	S	R	S	R	S	S	S	S	S	S	S	S	S	R	S	S	R	S	S	S	S
	HN16-423	S	S	S	R	R	R	S	R	R	S	S	S	S	R	S	S	R	R	S	S	S	S	S	S	S
	HN16-424	S	S	S	R	R	R	R	R	S	S	S	S	S	R	S	R	R	R	S	S	R	S	S	S	S
	HN16-425	S	R	S	R	R	R	S	R	S	S	S	S	S	R	S	R	R	R	S	S	R	S	S	S	S
	HN16-426	S	S	S	R	R	R	S	R	R	S	S	S	S	R	S	S	R	S	S	S	S	S	S	S	S
	HN16-437	S	S	S	S	S	S	R	R	R	S	S	S	R	R	S	S	S	R	S	S	R	R	R	S	S
	HN16-449	S	S	S	R	R	R	R	R	R	S	S	S	S	R	S	S	R	R	S	S	R	S	S	S	S
	HN16-450	S	S	S	R	R	R	R	R	R	S	S	S	S	R	S	S	S	R	S	S	R	S	S	S	S
	HN16-451	S	S	S	R	R	S	S	R	R	S	S	S	S	R	S	S	R	R	S	S	R	S	S	S	S
	HN16-452	S	S	S	R	R	R	R	R	R	S	S	S	S	R	S	S	R	R	S	S	R	S	S	S	S
	HN16-464	S	S	S	R	S	R	R	R	S	S	S	S	S	S	S	S	R	R	S	S	R	S	R	S	S
	HN16-465	S	S	S	R	R	S	R	S	S	S	S	S	S	R	S	S	S	S	S	S	R	S	S	S	S
	HN16-466	S	S	S	R	R	S	S	R	S	S	S	S	S	R	S	S	S	R	S	S	R	S	R	S	S
	HN16-478	S	S	S	R	R	R	R	S	S	S	S	S	S	R	S	S	R	R	S	S	R	S	R	S	S
	HN16-479	S	S	S	R	R	S	R	R	S	S	S	S	R	R	S	S	R	R	S	S	R	S	R	S	S
	HN16-480	S	S	S	R	S	R	R	R	S	S	S	S	S	R	S	S	S	R	S	S	R	S	S	S	S
	HN16-492	S	R	S	S	S	R	S	R	R	S	S	S	S	S	R	R	S	R	S	S	S	R	R	S	S
	HN16-494	S	S	S	R	S	S	S	S	R	S	S	S	S	R	S	S	S	S	S	S	R	S	R	S	S
	HN16-496	S	S	S	S	S	R	S	R	R	S	S	S	S	R	S	S	S	R	S	S	R	S	S	S	S
	HN16-497	S	S	S	S	S	S	S	R	R	S	S	S	S	S	S	S	S	R	S	S	R	S	R	S	S
	HN16-498	S	S	S	R	R	R	S	R	S	S	S	S	S	R	S	S	R	R	S	S	R	S	R	S	S
	HN16-499	S	S	S	R	R	S	R	R	S	S	S	S	S	R	S	R	R	S	S	S	R	S	R	S	S
	HN16-500	S	S	S	S	S	S	R	R	R	S	S	S	S	R	S	S	S	R	S	S	R	S	R	S	S
	HN16-501	S	S	S	R	S	R	S	R	R	S	S	S	S	S	S	S	S	R	S	S	R	S	R	S	S
	HN16-502	S	S	S	R	S	R	R	S	S	S	S	S	S	R	S	S	R	R	S	S	R	S	R	S	S
	HN16-505	R	R	R	R	R	R	R	R	R	R	R	S	R	R	S	R	S	R	R	S	R	R	R	R	S
	HN16-507	R	S	S	R	R	S	R	R	S	S	S	S	S	R	S	R	R	R	S	S	R	S	R	S	S
	HN16-508	S	S	S	R	R	R	R	R	S	S	S	S	S	R	S	R	R	R	S	S	R	S	R	S	S
	HN16-519	R	S	S	R	S	S	R	R	R	S	S	S	R	S	S	S	S	R	S	S	R	S	S	S	S
	HN16-521	S	S	S	R	S	R	S	R	R	S	S	S	S	R	S	R	S	R	S	S	R	S	S	S	S
	HN16-532	S	S	S	S	S	R	R	R	S	R	R	S	S	R	S	S	R	S	S	S	S	S	S	R	S
	HN16-547	S	S	S	S	S	R	S	R	R	S	S	S	R	R	S	S	S	R	S	S	R	S	S	S	S
	HN16-553	S	S	S	R	S	R	R	R	R	S	S	S	R	R	S	R	S	R	S	S	R	S	S	S	S
	HN16-554	S	S	S	R	S	R	R	R	R	S	S	S	R	S	S	R	S	R	S	S	R	S	S	S	S
	HN16-555	S	S	S	S	S	R	R	R	R	S	S	S	R	R	S	R	S	R	S	S	R	R	R	S	S
	HN16-556	S	S	S	R	S	R	R	R	R	S	S	S	R	R	S	S	S	R	S	S	R	R	R	S	S
	HN16-557	S	S	S	S	S	S	R	R	R	S	S	S	R	R	S	S	S	R	S	S	R	R	R	S	S
	HN16-558	S	S	S	S	S	R	S	R	R	S	S	S	R	R	S	S	S	R	S	S	S	R	R	S	S
	HN16-559	S	S	S	R	S	S	R	R	R	S	S	S	R	R	S	S	S	R	S	S	R	R	S	S	S
	HN16-560	S	S	S	S	S	S	S	R	R	S	S	S	R	S	S	S	S	R	S	S	R	R	R	S	S
	HN16-561	S	S	S	R	S	R	S	R	R	S	S	S	R	R	S	S	S	R	S	S	R	R	S	S	S
	HN16-563	S	S	S	S	S	R	R	R	R	S	S	S	R	R	S	S	S	R	S	S	R	R	R	S	S
	HN16-564	S	S	S	R	R	S	S	R	R	S	S	S	R	R	S	S	R	R	S	S	R	S	S	S	S
	HN16-565	S	S	S	R	S	S	S	R	S	S	S	S	S	R	S	S	S	R	S	S	R	R	R	S	S
	HN16-566	S	S	S	S	S	R	S	R	R	S	S	S	R	S	S	S	S	S	S	S	R	R	R	S	S
	HN16-567	S	S	S	S	S	S	S	R	R	S	S	S	S	S	S	S	S	S	S	S	R	R	R	S	S
	HN16-568	S	S	S	S	S	S	S	R	R	S	S	S	R	R	S	S	S	S	S	S	R	S	R	S	S
	HN16-569	S	S	S	S	S	R	R	R	R	S	S	S	R	S	R	R	S	R	S	S	S	R	R	S	S
	HN16-570	S	S	S	S	S	S	R	R	S	S	R	S	R	R	S	S	S	R	S	S	S	S	R	R	S
	HN16-571	S	S	S	S	S	S	R	R	R	S	S	R	S	S	S	S	S	R	S	S	S	R	R	R	S
	HN16-572	S	S	S	S	S	S	R	R	R	S	S	S	S	R	S	S	S	S	S	S	S	R	R	S	S
	HN16-573	S	S	S	S	S	R	S	R	S	S	S	S	R	R	S	S	S	R	S	R	R	R	R	S	S
	HN16-574	S	S	S	S	S	S	S	R	R	S	S	S	S	S	S	S	S	R	S	S	R	S	R	S	S
	HN16-575	S	S	S	S	S	R	S	R	S	S	S	S	S	R	S	S	S	R	S	S	S	S	S	S	S
	HN16-576	S	S	S	S	S	S	R	R	R	S	S	R	R	R	S	S	R	R	R	S	S	R	R	S	S
	HN16-577	S	S	S	S	S	R	R	R	R	S	S	R	S	R	S	S	R	R	R	S	R	S	R	R	S
	HN16-579	S	S	S	S	R	R	S	R	R	S	S	R	S	S	S	S	R	R	S	S	R	S	S	R	S
	HN16-580	S	S	S	S	R	S	R	R	S	S	S	S	S	S	S	S	R	S	S	S	R	S	R	S	S
	HN16-581	S	S	S	S	R	S	S	R	S	S	S	S	S	R	S	S	R	R	S	S	S	S	R	R	S
	HN16-582	R	S	S	S	S	R	R	R	S	S	S	S	R	S	S	R	R	R	S	S	R	R	R	R	S
	HN16-583	R	S	R	R	R	R	R	R	S	S	S	S	R	S	S	R	R	R	S	S	S	S	R	S	S
	HN16-584	S	S	S	R	R	R	R	R	S	S	S	S	S	R	S	S	R	R	S	S	R	S	R	S	S
	HN18-595	R	R	S	R	S	R	R	R	S	S	R	R	R	S	R	R	S	R	S	S	R	S	R	S	S
	HN18-598	S	S	S	S	S	S	R	R	S	S	S	R	S	S	S	R	S	S	S	S	S	S	S	S	S
	HN18-602	S	S	S	S	S	S	S	R	S	S	S	S	S	S	R	R	S	S	S	S	S	S	R	S	S
	HN18-607	S	S	S	S	S	S	S	R	S	S	S	S	S	S	S	R	S	S	S	S	S	S	S	S	S
	HN18-608	S	R	S	S	R	R	S	R	R	S	S	S	S	S	S	R	R	R	S	S	R	R	R	S	S
	HN18-610	S	S	S	R	R	R	S	S	S	S	S	S	S	S	R	S	R	R	S	S	R	R	S	S	S
	HN18-617	S	R	S	R	R	R	S	R	R	S	S	S	S	S	S	R	R	S	S	S	R	R	R	S	S
	HN18-620	S	R	S	R	R	R	R	R	S	S	S	R	S	S	R	R	R	S	S	S	R	R	S	S	S
	HN18-645	S	S	S	S	S	S	S	S	S	S	S	S	S	S	S	S	S	S	S	S	R	S	S	S	S
	HN18-653	S	S	S	S	S	S	S	S	S	S	S	S	S	S	S	S	S	S	S	S	S	S	S	S	S
	HN18-656	S	S	S	S	S	S	S	S	S	S	S	S	S	S	S	S	S	S	S	S	S	S	S	S	S
	HN18-662	S	S	S	S	S	S	S	S	S	S	S	S	S	S	S	R	S	S	S	S	S	S	S	S	S
	HN18-666	S	S	S	S	S	S	S	S	S	S	S	S	S	S	S	S	S	S	S	S	S	S	R	S	S
	HN18-674	S	S	S	R	S	S	S	S	S	S	S	S	S	S	S	S	R	S	S	S	R	S	S	S	S
	HN18-687	S	S	S	R	R	R	S	R	S	S	S	S	S	S	S	S	R	R	S	S	R	S	R	S	S
	HN18-700	S	S	S	R	R	S	S	S	S	S	S	S	S	S	S	S	R	S	S	S	R	S	R	S	S
	HN18-715	S	S	S	R	R	S	S	S	S	S	S	S	S	S	S	S	R	S	S	S	R	S	R	S	S
	HN18-720	S	S	S	R	R	S	S	R	S	S	S	S	S	S	S	S	R	S	S	S	S	S	S	S	S
	HN18-795	S	S	S	S	S	S	S	S	R	S	S	S	S	S	S	S	R	S	S	S	R	S	S	S	S
	HN18-805	S	S	S	R	R	S	R	R	R	S	R	S	R	R	S	S	R	R	S	S	R	R	S	S	S
	HN18-809	S	S	S	R	R	S	S	S	S	S	S	S	S	S	S	S	R	S	S	S	R	S	S	S	S
	HN18-815	S	S	S	R	S	S	S	S	S	S	S	S	S	S	S	S	R	S	S	S	S	S	S	S	S
	HN18-820	S	S	S	R	R	R	S	S	S	S	S	S	S	S	S	S	R	S	S	S	R	S	S	S	S
	HN18-822	S	S	S	R	R	S	R	S	S	S	S	S	S	S	S	S	R	S	S	S	R	S	S	S	S
	HN18-835	S	S	S	R	R	R	S	S	S	S	S	S	S	S	S	S	R	S	S	S	R	S	S	S	S
	HN18-846	S	S	S	R	R	R	S	S	S	S	S	S	S	R	S	S	R	S	S	S	R	S	S	S	S
	HN18-854	S	S	S	S	S	S	S	S	S	S	S	S	S	S	S	S	S	S	S	S	R	S	S	S	S
	HN18-861	S	S	S	R	R	S	S	R	S	S	S	S	S	S	S	S	R	S	S	S	R	S	S	S	S
	HN18-865	S	S	S	R	R	R	S	S	R	S	S	S	S	S	S	S	R	R	S	S	R	S	S	S	S
	HN18-871	S	S	S	R	R	S	S	S	S	S	R	S	S	R	S	S	R	S	S	S	R	S	S	S	S
	HN18-872	S	S	S	R	R	S	S	S	R	S	S	S	S	S	S	S	R	S	S	S	R	S	R	S	S
	HN18-892	S	S	S	R	R	S	S	S	R	S	S	S	S	S	S	S	R	S	S	S	R	S	S	S	S
	HN18-896	S	S	S	R	R	S	S	R	R	S	S	S	R	S	S	S	R	S	S	S	R	S	S	S	S
	HN18-906	S	S	S	R	R	R	S	S	R	S	S	S	S	S	S	S	R	S	S	S	R	S	S	S	S
	HN18-912	S	S	S	R	R	S	S	S	S	S	S	S	S	S	S	S	R	S	S	S	R	S	S	S	S
	HN18-981	S	S	S	R	R	R	S	S	R	S	S	S	S	S	S	S	R	S	S	S	R	S	S	S	S
	HN18-985	S	S	S	R	R	S	S	S	R	S	S	S	S	S	S	S	R	S	S	S	R	S	S	S	S
	HN18-1000	S	S	S	R	R	R	S	S	S	S	S	S	S	S	S	S	R	S	S	S	R	S	S	S	S
	HN18-1003	S	S	S	R	S	S	S	R	S	S	S	S	S	S	S	S	R	S	S	S	R	S	S	S	S
	HN18-1005	S	S	S	R	S	S	S	S	S	S	S	S	S	S	S	S	S	S	S	S	R	S	S	S	S
	HN18-1009	S	S	S	R	R	S	S	S	S	S	S	S	S	S	S	S	R	S	S	S	R	S	S	S	S
	HN18-1094	S	S	S	R	R	S	S	S	S	S	S	S	S	R	S	S	R	S	S	S	R	S	S	S	S
	HN18-1150	S	S	S	R	R	S	S	R	R	S	R	S	S	S	S	S	R	S	S	S	R	S	S	S	S
	HN18-1152	S	S	S	R	R	S	S	S	S	S	S	S	S	R	S	S	R	S	S	S	R	S	S	S	S
	HN18-1157	S	S	S	R	R	R	S	R	R	S	S	S	S	S	S	S	R	S	S	S	R	S	S	S	S
	HN18-1163	S	S	S	R	R	S	S	S	S	S	S	S	S	S	S	S	R	S	S	S	R	S	S	S	S
	HN18-1169	S	S	S	R	S	S	S	S	S	S	S	S	S	S	S	S	S	S	S	S	R	S	S	S	S
	HN18-1339	S	S	S	R	R	S	S	R	S	S	S	S	S	S	S	S	R	S	S	S	R	S	S	S	S
	HN18-1341	S	S	S	R	R	S	S	S	R	S	S	S	S	S	S	S	R	S	S	S	R	S	S	S	S
	HN18-1455	S	S	S	R	R	S	S	R	S	S	S	S	S	S	S	S	R	S	S	S	R	S	S	S	S
	HN18-1471	S	S	S	R	S	S	S	S	R	S	S	S	S	S	S	S	R	S	S	S	R	S	R	S	S
	HN18-1472	S	S	S	R	R	S	S	S	S	S	S	S	S	S	S	S	R	S	S	S	R	S	S	S	S
	HN18-1474	S	S	S	R	R	S	S	S	R	S	S	S	S	S	S	S	R	S	S	S	R	S	R	S	S
	HN18-1475	S	S	S	R	S	S	S	S	R	S	S	S	S	S	S	S	R	S	S	S	R	S	S	S	S
	HN18-1478	S	S	S	S	R	S	S	S	R	S	S	S	S	S	S	S	R	S	S	S	R	S	S	S	S
	HN18-1483	S	S	S	R	R	S	S	R	R	S	S	S	S	S	S	S	S	S	S	S	R	S	R	S	S
	HN18-1486	S	S	S	R	R	S	S	S	S	S	S	S	S	S	S	S	R	S	S	S	R	S	S	S	S
	HN18-1489	S	S	S	R	S	S	S	S	S	S	S	S	S	S	S	S	R	S	S	S	R	S	S	S	S
	HN18-1539	S	S	S	S	S	S	S	S	S	S	S	S	S	S	S	S	S	S	S	S	R	S	S	S	S
	HN18-1541	S	S	S	S	S	S	S	R	S	S	S	S	S	S	S	S	S	S	S	S	S	S	S	S	S
	HN18-1546	S	S	S	S	S	S	S	R	R	S	S	S	S	S	S	S	S	S	S	S	R	S	S	S	S
	HN18-1554	S	S	S	S	S	S	S	S	S	S	S	S	S	S	S	S	S	S	S	S	R	S	R	S	S
	HN18-1559	S	S	S	S	S	S	S	S	S	S	S	S	S	S	S	S	S	S	S	S	R	S	R	S	S
	HN18-1562	S	S	S	S	S	S	S	S	S	S	S	S	S	S	S	S	S	S	S	S	R	S	S	S	S
	HN18-1564	S	S	S	R	S	S	S	S	S	S	S	S	S	S	S	S	R	S	S	S	R	S	R	S	S
	HN18-1571	S	S	S	R	S	R	S	S	S	S	S	S	S	S	S	S	R	S	S	S	R	S	S	S	S
	HN18-1573	S	S	S	R	S	S	S	S	S	S	S	S	S	S	S	S	R	S	S	S	R	S	R	S	S
	HN18-1575	S	S	S	R	S	S	S	S	S	S	S	S	S	S	S	S	R	S	S	S	R	S	S	S	S
	HN18-1579	S	S	S	R	S	S	S	S	S	S	S	S	S	S	S	S	S	S	S	S	R	S	S	S	S
	HN18-1585	S	S	S	S	S	S	S	S	S	S	S	S	S	S	S	S	S	S	S	S	R	S	S	S	S
	HN18-1746	S	S	S	R	S	S	S	S	S	S	S	S	S	S	S	S	S	S	S	S	R	S	S	S	S
	HN18-1750	S	S	S	S	S	S	S	S	S	S	S	S	S	S	S	S	S	S	S	S	R	S	S	S	S
	HN18-1753	S	S	S	R	S	S	S	S	S	S	S	S	S	S	S	S	S	S	S	S	S	S	S	S	S
	HN18-1759	S	S	S	S	S	S	S	R	S	S	S	S	S	S	S	S	S	R	S	S	R	S	S	S	S
	HN18-1762	S	S	S	R	S	R	S	R	S	S	S	S	S	S	S	S	S	R	S	S	R	S	S	S	S
	HN18-1763	S	S	S	S	S	S	S	S	S	S	S	S	S	S	S	S	S	R	S	S	R	S	S	S	S
	HN18-1767	S	S	S	S	S	S	S	S	S	S	S	S	S	S	S	S	S	S	S	S	R	S	S	S	S
	HN18-1771	S	S	S	R	S	S	S	S	S	S	S	S	S	S	S	S	S	R	S	S	R	S	S	S	S
	HN18-1780	S	S	S	S	S	S	S	R	S	S	S	S	S	S	S	S	S	S	S	S	R	S	S	S	S
	HN18-1784	S	S	S	S	S	S	S	S	S	S	S	S	S	S	S	S	S	R	S	S	R	S	S	S	S
	HN18-1786	S	S	S	S	S	S	S	S	S	S	S	S	S	S	S	S	S	S	S	S	R	S	S	S	S
	HN18-1787	S	S	S	S	S	R	S	R	R	S	S	S	S	S	S	S	S	R	S	S	R	S	S	S	S
	HN18-1792	S	S	S	S	S	S	S	S	S	S	S	S	S	S	S	S	S	S	S	S	R	S	S	S	S
	HN18-1793	S	S	S	S	S	S	S	S	S	S	S	S	S	S	S	S	S	S	S	S	R	S	S	S	S
	HN18-1798	S	S	S	R	R	S	S	R	S	S	S	S	S	S	S	S	S	S	S	S	R	S	S	S	S
	HN18-1802	S	S	S	S	S	S	S	S	S	S	S	S	S	S	S	S	S	S	S	S	R	S	S	S	S
	HN18-1807	S	R	S	S	S	R	S	R	S	S	R	S	R	S	S	R	S	R	S	S	R	S	S	S	S
	HN18-1810	S	S	S	R	R	S	R	R	S	S	R	S	S	S	S	R	R	R	S	S	R	S	S	S	S
	HN18-1812	S	S	S	R	R	R	S	S	S	S	S	S	S	S	S	R	R	S	S	S	R	S	S	S	S
	HN18-1823	S	S	S	R	R	R	S	R	S	S	S	S	S	S	S	S	R	S	S	S	R	S	S	S	S
	HN18-1827	S	S	S	R	R	R	S	S	S	S	S	S	S	S	S	S	S	S	S	S	R	S	S	S	S
	HN18-1829	S	S	S	S	S	S	S	S	S	S	S	S	S	S	S	S	S	S	S	S	R	S	S	S	S
	HN18-1833	S	S	S	R	S	S	S	S	S	S	S	S	S	S	S	S	S	R	S	S	R	S	S	S	S
	HN18-1843	S	S	S	R	S	S	S	R	S	S	S	S	S	S	S	S	S	R	S	S	R	S	S	S	S
	HN18-1844	S	S	S	S	S	S	S	R	S	S	S	S	S	S	S	S	S	S	S	S	R	S	S	S	S
	HN18-1850	S	S	S	R	S	S	S	S	S	S	S	S	S	S	S	S	R	S	S	S	R	R	R	S	S
	HN18-1855	S	S	S	R	S	S	S	S	R	S	S	S	S	S	S	S	S	S	S	S	R	S	R	S	S
	HN18-1859	S	S	S	R	S	R	S	R	R	S	R	R	R	R	S	S	R	R	S	S	R	S	S	S	S
	HN18-1863	S	S	S	S	S	R	S	S	S	S	S	S	S	S	S	S	S	S	S	S	S	S	S	S	S
	HN18-1865	S	S	S	R	S	S	S	S	S	S	S	S	S	R	S	S	S	S	S	S	R	S	S	R	S
	HN18-1873	S	S	S	S	S	S	S	S	S	S	S	S	S	S	S	S	S	S	S	S	R	S	R	S	S
	HN18-1874	S	S	S	S	S	S	S	S	S	S	S	S	S	S	S	S	S	S	S	S	R	S	S	S	S
	HN18-1879	S	S	S	R	S	S	S	S	S	S	S	S	S	S	S	S	R	S	S	S	R	S	S	S	S
	HN18-1886	S	S	S	R	S	S	S	S	S	S	S	S	S	R	S	S	S	S	S	S	R	S	S	S	S
	HN18-1892	S	S	S	S	S	S	S	S	R	S	S	S	S	S	S	S	S	S	S	S	R	S	S	S	S
	HN18-1893	S	S	S	S	S	S	S	S	R	S	S	S	S	S	S	S	S	S	S	S	R	R	S	S	S
	HN18-1897	S	S	S	S	S	R	S	S	S	S	S	S	S	S	S	S	S	S	S	S	R	R	S	S	S
	HN18-1898	S	S	S	S	S	S	S	S	S	S	S	S	S	S	S	S	S	S	S	S	S	S	S	S	S
	HN18-1901	S	S	S	S	S	S	S	S	S	S	S	S	S	S	S	S	S	S	S	S	S	S	S	S	S
	HN18-1908	S	S	S	R	S	R	S	R	S	S	S	S	S	S	S	S	S	R	S	S	R	S	R	S	S
	HN18-1918	S	S	S	S	S	S	S	S	S	S	S	S	S	S	S	S	R	R	S	S	R	S	R	S	S
	HN18-1919	S	S	S	R	R	S	S	S	S	S	S	S	S	S	S	S	R	S	S	S	R	S	S	S	S
	HN18-1921	S	S	S	R	S	S	S	S	S	S	S	S	S	S	S	S	S	S	S	S	R	S	S	S	S
	HN18-1922	S	S	S	S	S	S	S	S	S	S	S	S	S	S	S	S	S	S	S	S	S	S	S	S	S
	HN18-1926	S	S	S	S	S	S	S	S	R	S	S	S	S	S	S	S	S	S	S	S	R	S	S	S	S
	HN18-1931	S	S	S	S	S	S	S	S	S	S	S	S	S	S	S	S	S	S	S	S	S	S	S	S	S
	HN18-1934	S	S	S	S	S	S	S	S	S	S	S	S	S	S	S	S	S	S	S	S	S	S	S	S	S
	HN18-1935	S	S	S	S	S	S	S	S	S	S	S	S	S	S	S	S	S	R	S	S	S	S	S	S	S
	HN18-1939	S	S	S	S	S	S	S	S	S	S	S	S	S	S	S	S	S	S	S	S	R	S	S	S	S
	HN18-1943	S	S	S	S	S	S	S	S	R	S	S	S	S	S	S	S	S	S	S	S	R	S	S	S	S
	HN18-1948	S	S	S	S	S	S	S	S	S	S	S	S	S	S	S	S	S	S	S	S	R	S	S	S	S
	HN18-1975	S	S	S	S	S	S	S	S	S	S	S	S	S	S	S	S	S	S	S	S	S	S	S	S	S
	HN18-1979	S	S	S	S	S	S	S	S	S	S	S	S	S	S	S	S	S	R	S	S	S	S	S	S	S
	HN18-1980	S	S	S	S	S	S	S	S	S	S	S	S	S	S	S	S	S	R	S	S	S	R	S	S	S
	HN18-1982	S	S	S	S	S	S	S	S	R	S	S	S	S	S	S	S	S	R	S	S	R	R	S	S	S
	HN18-1986	S	S	S	S	S	S	S	S	S	S	S	S	S	S	S	S	S	R	S	S	S	S	S	S	S
	HN18-1987	S	S	S	S	S	S	S	S	S	S	S	S	S	S	S	S	S	R	S	S	R	R	S	S	S
	HN18-1993	S	S	S	S	S	S	S	S	R	S	S	S	S	S	S	S	S	S	S	S	S	R	R	S	S
	HN18-1997	S	S	S	S	S	S	S	S	S	S	S	S	S	S	S	S	S	R	S	S	S	S	S	S	S
	HN18-1999	S	S	S	S	S	S	S	S	S	S	S	S	S	S	S	S	S	S	S	S	S	S	S	S	S
	HN18-2000	S	S	S	S	S	S	S	S	S	S	S	S	S	S	S	S	S	S	S	S	R	S	S	S	S
	HN18-2001	S	S	S	S	S	S	S	S	S	S	S	S	S	S	S	S	S	S	S	S	R	S	S	S	S
	HN18-2002	S	S	S	S	S	S	S	S	S	S	S	S	S	S	S	S	S	S	S	S	S	S	S	S	S
	HN18-2017	S	S	S	S	S	S	S	S	S	S	S	S	S	S	S	S	S	S	S	S	S	S	S	S	S
	HN18-2022	S	S	S	S	S	S	S	S	S	S	S	S	S	S	S	S	S	R	S	S	S	R	S	S	S
	HN18-2027	S	S	S	S	S	S	S	S	S	S	S	S	S	S	S	S	S	S	S	S	S	S	S	S	S
	HN18-2028	S	S	S	S	S	S	S	S	S	S	S	S	S	S	S	S	S	S	S	S	S	S	S	S	S
	HN18-2029	S	S	S	S	S	S	S	S	S	S	S	S	S	S	S	S	S	S	S	S	S	S	S	S	S
	HN18-2036	S	S	S	R	S	R	R	R	R	S	S	S	S	S	S	S	S	R	S	S	R	R	R	S	S
	HN18-2037	S	S	S	S	S	S	S	S	S	S	S	S	S	S	S	S	S	S	S	S	S	S	S	S	S
	HN18-2040	S	S	S	S	S	S	S	S	S	S	S	S	S	S	S	S	S	S	S	S	S	S	S	S	S
	HN18-2043	S	S	S	S	S	S	S	S	S	S	S	S	S	S	S	S	S	S	S	S	S	S	S	S	S
	HN18-2045	S	S	S	S	S	R	S	S	S	S	S	S	S	S	S	S	S	S	S	S	R	S	S	S	S
	HN18-2048	S	S	S	S	S	S	S	S	S	S	S	S	S	S	S	S	S	S	S	S	R	S	S	S	S
	HN18-2053	S	S	S	S	S	S	S	S	S	S	S	S	S	S	S	S	S	S	S	S	S	S	S	S	S
	HN18-2057	S	S	S	S	S	S	S	S	S	S	S	S	S	S	S	S	S	S	S	S	S	S	S	S	S
	HN18-2059	S	S	S	S	S	S	S	S	S	S	S	S	S	S	S	S	S	S	S	S	S	S	S	S	S
	HN18-2060	S	S	S	S	S	S	S	S	S	S	S	S	S	S	S	S	S	S	S	S	S	S	S	S	S
	HN18-2079	S	S	S	S	S	S	S	S	S	S	S	S	S	S	S	S	S	S	S	S	R	R	S	S	S
	HN18-2084	S	S	S	S	S	S	S	S	S	S	S	S	S	S	S	S	S	S	S	S	S	S	S	S	S
	HN18-2089	S	S	S	S	S	S	S	S	S	S	S	S	S	S	S	S	S	S	S	S	S	S	S	S	S
	HN18-2097	S	S	S	S	S	S	S	S	S	S	S	S	S	S	S	S	S	S	S	S	S	R	S	S	S
	HN18-2102	S	S	S	S	S	S	S	S	S	S	S	S	S	S	S	S	S	S	S	S	S	S	S	S	S
	HN18-2107	S	S	S	S	S	S	S	S	S	S	S	S	S	S	S	S	S	S	S	S	S	R	S	S	S
	HN18-2116	S	S	S	S	S	R	S	S	S	S	S	S	S	S	S	S	S	S	S	S	R	S	R	S	S
	HN18-2121	S	S	S	S	S	S	S	S	S	S	S	S	S	S	S	S	S	S	S	S	R	S	S	S	S
	HN18-2123	S	S	S	S	S	S	S	S	R	S	S	S	S	S	S	S	S	S	S	S	R	S	R	S	S
	HN18-2127	S	S	S	R	S	S	S	R	S	S	S	S	S	S	S	S	R	S	S	S	R	S	R	S	S
	HN18-2139	S	S	S	S	S	S	S	S	R	S	S	S	S	S	S	S	S	S	S	S	R	R	S	S	S
	HN18-2144	S	S	S	S	S	R	S	S	S	S	S	S	S	S	S	S	S	S	S	S	S	S	S	S	S
	HN18-2149	S	S	S	S	S	S	S	S	R	S	R	S	S	S	S	S	S	S	S	S	R	R	R	S	S
	HN18-2374	S	S	S	S	S	S	S	S	S	S	S	S	S	S	S	S	S	S	S	S	S	R	S	S	S
	HN18-2377	S	S	S	S	S	S	S	S	R	S	S	S	S	S	S	S	S	S	S	S	S	S	S	S	S
	HN18-2380	S	S	S	S	S	S	S	S	R	S	S	S	S	S	S	S	S	S	S	S	S	S	S	S	S
	HN18-2382	S	S	S	S	S	S	S	S	R	S	S	S	S	S	S	S	S	S	S	S	S	S	R	S	S
	HN18-2385	S	S	S	S	S	S	S	S	S	S	S	S	S	S	S	S	S	S	S	S	S	R	S	S	S
	HN18-2389	S	S	S	S	S	S	S	R	R	S	S	S	S	S	S	S	S	R	S	S	R	S	S	S	S
	HN18-2392	S	S	S	S	S	S	S	S	R	S	S	S	S	S	S	S	S	R	S	S	R	S	S	S	S
	HN18-2395	S	S	S	S	S	S	S	S	R	S	S	S	S	S	S	S	S	S	S	S	R	R	R	S	S
	HN18-2403	S	S	S	S	S	S	S	R	S	S	S	S	S	S	S	S	S	R	S	S	R	R	S	S	S
	HN18-2407	S	S	S	S	S	S	S	R	R	S	S	S	S	S	S	S	S	R	S	S	R	S	S	S	S
	HN18-2410	S	S	S	S	S	S	R	R	S	S	S	S	S	S	S	S	R	R	S	S	R	S	R	S	S
	HN18-2419	S	S	S	S	S	R	S	R	R	S	S	S	S	S	S	S	S	S	S	S	S	S	S	S	S
	HN18-2421	S	S	S	S	S	S	S	S	S	S	S	S	S	S	S	S	S	S	S	S	R	S	R	S	S
	HN18-2425	S	S	S	R	S	R	R	R	S	S	S	S	S	S	S	S	R	S	S	S	S	S	S	S	S
	HN18-2430	S	S	S	S	S	S	S	S	S	S	S	S	S	S	S	S	S	S	S	S	S	R	R	S	S
	HN18-2434	S	S	S	S	S	R	S	S	R	S	S	S	S	S	S	S	S	S	S	S	R	R	R	S	S
	HN18-2437	S	S	S	S	S	S	S	S	S	S	S	S	S	S	S	S	S	S	S	S	R	S	R	S	S
	HN18-2441	S	S	S	S	S	S	S	S	R	S	S	S	S	S	S	S	S	S	S	S	S	S	S	S	S
	HN18-2444	S	S	S	S	S	S	S	S	S	S	S	S	S	S	S	S	S	S	S	S	S	S	S	S	S
	HN18-2446	S	S	S	S	S	S	R	S	S	S	S	S	S	S	S	R	S	S	S	S	S	S	S	S	S
	HN18-2449	S	S	S	S	S	S	S	S	S	S	S	S	S	S	S	S	S	S	S	S	S	S	S	S	S
	HN18-2452	S	S	S	S	S	S	S	S	S	S	S	S	S	S	S	S	S	S	S	S	S	S	S	S	S
	HN18-2455	S	S	S	S	S	S	S	S	R	S	S	S	S	S	S	S	S	S	S	S	S	S	S	S	S
	HN18-2460	S	S	S	S	S	S	S	S	R	S	S	S	S	S	S	S	S	S	S	S	R	S	S	S	S
	HN18-2463	S	S	S	S	S	S	S	S	S	S	S	S	S	S	S	S	S	S	S	S	S	S	R	S	S
	HN18-2467	S	S	S	S	S	S	S	S	S	S	S	S	S	S	S	S	S	S	S	S	S	S	R	S	S
	HN18-2470	S	S	S	S	S	S	S	S	R	S	S	S	S	S	S	S	S	S	S	S	R	S	S	S	S
	HN18-2471	S	S	S	S	S	S	S	S	S	S	S	S	S	S	S	S	S	R	S	S	R	S	S	S	S
	HN18-2475	S	S	S	S	S	S	S	S	S	S	S	S	S	S	S	S	S	S	S	S	S	S	S	S	S
	HN18-2477	S	S	S	S	R	S	S	S	S	S	S	S	S	S	S	S	S	S	S	S	R	S	R	S	S
	HN18-2479	S	S	S	R	S	S	S	S	S	S	S	S	S	S	S	S	S	S	S	S	R	S	S	S	S
	HN18-2484	S	S	S	S	S	S	S	S	S	S	S	S	S	S	S	S	R	S	S	S	R	S	R	S	S
	HN18-2489	S	S	S	R	R	S	S	S	S	S	S	S	S	S	S	S	R	S	S	S	R	S	S	S	S
	HN18-2494	S	S	S	S	S	S	S	S	S	S	S	S	S	S	S	S	S	S	S	S	R	S	R	S	S
	HN18-2497	S	S	S	R	R	S	S	S	S	S	S	S	S	S	S	S	S	S	S	S	R	S	R	S	S
	HN18-2500	S	S	S	R	R	S	S	S	S	S	S	S	S	S	S	S	R	S	S	S	R	S	S	S	S
	HN18-2507	S	S	S	S	S	S	S	S	S	S	S	S	S	S	S	S	S	S	S	S	R	S	R	S	S
	HN18-2509	S	S	S	S	S	S	S	S	S	S	S	S	S	S	S	S	S	S	S	S	S	S	R	S	S
	HN18-2514	S	S	S	S	S	S	S	S	S	S	S	S	S	S	S	S	S	S	S	S	S	S	S	S	S
	HN18-2517	S	S	S	S	S	R	S	S	R	S	S	S	S	S	S	S	S	S	S	S	S	S	S	S	S
	HN18-2521	S	S	S	S	S	S	S	S	S	S	S	S	S	S	S	S	S	S	S	S	S	S	S	S	S
	HN18-2522	S	S	S	S	S	S	S	S	S	S	S	S	S	S	S	S	S	S	S	S	S	S	S	S	S
	HN18-2527	S	S	S	S	S	S	S	S	S	S	S	S	S	S	S	S	S	S	S	S	R	S	S	S	S
	HN18-2530	S	S	S	S	S	S	S	S	S	S	S	S	S	S	S	S	S	S	S	S	S	S	S	S	S
	HN18-2535	S	S	S	S	S	S	S	S	R	S	S	S	S	S	S	S	S	R	S	S	S	S	R	S	S
	HN18-2539	S	S	S	S	S	S	S	S	S	S	S	S	S	S	S	S	S	S	S	S	R	S	R	S	S
	HN18-2540	S	S	S	S	S	S	S	S	R	S	S	S	S	S	S	S	S	S	S	S	R	S	S	S	S
	HN18-2545	S	S	S	S	S	S	S	S	S	S	S	S	S	S	S	S	S	S	S	S	S	S	R	S	S
	HN18-2550	S	S	S	R	S	S	S	S	S	S	S	S	S	S	S	S	S	S	S	S	S	R	R	S	S
	HN18-2555	S	S	S	R	S	S	S	S	R	S	S	S	S	S	S	S	S	S	S	S	R	S	S	S	S
	HN18-2560	S	S	S	R	S	S	S	S	S	S	S	S	S	S	S	S	R	S	S	S	R	S	S	S	S
	HN18-2562	S	S	S	R	S	S	S	S	R	S	S	S	S	S	S	S	S	S	S	S	R	S	S	S	S
	HN18-2565	S	S	S	R	S	S	S	S	S	S	S	S	S	S	S	S	S	S	S	S	R	S	R	S	S
	HN18-2571	S	S	S	S	S	S	S	S	R	S	S	S	S	S	S	S	S	R	S	S	R	S	S	S	S
	HN18-2574	S	S	S	S	S	R	S	S	S	S	S	S	S	S	S	R	S	S	S	S	R	S	S	S	S
	HN18-2577	S	S	S	S	S	S	S	S	R	S	S	S	S	S	S	R	S	S	S	S	S	S	S	S	S
	HN18-2581	S	S	S	R	S	R	S	S	R	S	S	S	S	S	S	S	S	S	S	S	R	S	S	S	S
	HN18-2586	S	S	S	S	S	S	S	S	R	S	S	S	S	S	S	S	S	S	S	S	R	S	S	S	S
	HN18-2762	S	S	S	S	S	S	S	S	R	S	S	S	S	S	S	R	S	S	S	S	S	S	S	S	S
	HN18-2767	S	S	S	S	S	S	S	S	S	S	S	S	S	S	S	S	S	S	S	S	S	S	S	S	S
	HN18-2769	S	R	S	S	S	S	S	S	R	S	S	S	S	S	S	R	S	S	S	S	S	S	S	S	S
	HN18-2771	S	S	S	S	S	S	S	S	S	S	S	S	S	S	S	R	S	S	S	S	S	S	S	S	S
	HN18-2772	S	R	S	S	S	S	R	S	S	S	S	S	S	S	S	R	S	S	S	S	S	S	S	S	S
	HN18-2773	S	R	S	S	S	S	R	S	S	R	S	S	S	S	S	S	S	S	S	R	S	S	S	S	S
	HN18-2774	S	R	S	S	S	S	R	S	S	S	S	S	S	S	S	S	S	S	S	S	S	S	S	S	S
	HN18-2776	S	S	S	S	S	S	S	S	S	S	S	S	S	S	S	S	S	S	S	S	S	S	S	S	S
	HN18-2777	S	S	S	S	S	S	S	S	S	S	S	S	S	S	S	S	S	S	S	S	S	S	S	S	S
	HN18-2779	S	S	S	S	S	S	R	S	S	S	S	S	S	S	S	R	S	S	S	S	S	S	S	S	S
	HN18-2783	S	S	S	S	S	S	S	S	S	S	S	S	S	S	S	S	S	S	S	S	R	S	S	S	S
	HN18-2785	S	S	S	S	S	S	R	S	S	S	S	S	S	S	S	S	S	S	S	S	R	S	S	S	S
	HN18-2797	S	S	S	S	R	S	R	S	S	R	S	S	S	S	S	S	S	S	S	S	S	S	S	S	S
	HN18-2803	S	S	S	S	S	R	R	S	S	S	S	S	S	S	S	S	S	S	S	S	S	S	S	S	S
	HN18-2810	S	S	S	S	S	S	S	S	R	S	S	S	S	S	S	S	S	S	S	S	S	S	S	S	S
	HN18-2812	S	S	S	S	R	S	R	S	S	S	S	S	S	S	S	S	S	S	S	S	S	S	S	S	S
	HN18-2816	S	S	S	S	S	S	S	S	R	S	S	S	S	S	S	R	S	S	S	S	S	S	S	S	S
	HN18-2822	S	S	S	S	S	S	S	S	S	S	S	S	S	S	S	R	S	S	S	S	S	S	S	S	S
	HN18-2823	S	R	S	S	S	S	S	S	R	R	S	S	S	S	S	S	S	S	S	S	S	S	S	S	S
	HN18-2825	S	S	S	S	S	S	S	S	S	S	S	S	S	S	S	S	S	S	S	S	S	S	S	S	S
	HN18-2827	S	S	S	S	S	S	R	S	R	S	S	S	S	S	S	S	S	S	S	S	S	S	S	S	S
	HN18-2829	S	R	S	S	S	S	S	S	R	S	S	S	S	S	S	R	S	S	S	S	S	S	S	S	S
	HN18-2831	S	R	S	S	S	S	R	S	S	S	S	S	S	S	S	R	S	S	S	S	S	S	S	S	S
	HN18-2832	S	S	S	S	S	S	S	S	R	S	S	S	S	S	S	R	S	S	S	S	S	S	S	S	S
	HN18-2840	S	S	S	S	S	S	R	S	S	R	S	S	S	S	S	S	S	S	S	S	S	R	S	S	S
	a Isolate number.
	b Each of 24 monogenic lines is represented by the related R gene.
	c LTH stands for Lijiangxintuanheigu, a susceptible japonica variety, and was the recurrent parent for each of the 24 monogenic lines.
	S: Susceptible.
	R: Resistance.
